# Supplementary material for: Phospho-signaling couples polar asymmetry and proteolysis within a membraneless microdomain in Caulobacter crescentus
Source: Nat Commun. 2024 Oct 28;15:9282. doi: 10.1038/s41467-024-53395-y (PMC11519897; doi:10.1038/s41467-024-53395-y)
Supplement: Supplementary file 3 — Supplementary Dataset 1 [file 41467_2024_53395_MOESM3_ESM.zip]

Archive with 22 entries (22 files):
- Supplementary Data/9E.txt
- Supplementary Data/9I.txt
- Supplementary Data/9J.txt
- Supplementary Data/9K.txt
- Supplementary Data/9L.txt
- Supplementary Data/fullscaleF_1.txt
- Supplementary Data/fullscaleF_10.txt
- Supplementary Data/fullscaleF_11.txt
- Supplementary Data/fullscaleF_12.txt
- Supplementary Data/fullscaleF_13.txt
- Supplementary Data/fullscaleF_15.txt
- Supplementary Data/fullscaleF_16.txt
- Supplementary Data/fullscaleF_17.txt
- Supplementary Data/fullscaleF_18.txt
- Supplementary Data/fullscaleF_2.txt
- Supplementary Data/fullscaleF_3.txt
- Supplementary Data/fullscaleF_4.txt
- Supplementary Data/fullscaleF_5.txt
- Supplementary Data/fullscaleF_6.txt
- Supplementary Data/fullscaleF_7.txt
- Supplementary Data/fullscaleF_8.txt
- Supplementary Data/fullscaleF_9.txt
