# Supplementary material for: Phospho-signaling couples polar asymmetry and proteolysis within a membraneless microdomain in Caulobacter crescentus
Source: Nat Commun. 2024 Oct 28;15:9282. doi: 10.1038/s41467-024-53395-y (PMC11519897; doi:10.1038/s41467-024-53395-y)
Supplement: Supplementary file 3 — Supplementary Dataset 1 [file 41467_2024_53395_MOESM3_ESM.zip › Supplementary Data/9L.txt]

# Fullscale  2 cells with realistic dimenstions for Caulobacter
# 3D vibroid shape. Diffusion between cytoplasm and pole via "eventhorizon".
#graphics opengl
#graphic_iter 1

dim 3
boundaries x 0 350
boundaries y 0 200
boundaries z 0 100
frame_thickness 0.1
background_color gray
#random_seed 1682818539

species A B C D1 D2 D3 D4 D5 D6 G H I J1 J2 J3 J4 J5 J6 L M N P1 P2 P3 P4 P5 P6 S T U V1 V2 V3 V4 V5 V6
species A' B' C' D1' D2' D3' D4' D5' D6' G' H' I' J1' J2' J3' J4' J5' J6' L' M' N' P1' P2' P3' P4' P5' P6' S' T' U' V1' V2' V3' V4' V5' V6' 
species W0 W1 W2 W3 W4 W5 W6 W0' W1' W2' W3' W4' W5' W6' X0 X1 X2 X3 X4 X5 X6 X0' X1' X2' X3' X4' X5' X6'
species Y0 Y1 Y2 Y3 Y4 Y5 Y6 Y0' Y1' Y2' Y3' Y4' Y5' Y6' Z0 Z1 Z2 Z3 Z4 Z5 Z6 Z0' Z1' Z2' Z3' Z4' Z5' Z6'

#A=ClpX cyto
#B=CpdR cyto
#C=Sub1 cyto
#D1-D6=ClpX-CpdR cyto
#E=
#F=CpdR-Sub1 cyto (illegal)
#G=Sub2 cyto
#H=RcdA cyto
#I=RcdA-Sub2 cyto
#J1-J6=RcdA + CpdR-ClpX cyto
#K=
#L=ClpX pole
#M=CpdR pole
#N=Sub1 pole
#O=
#P1-P6=ClpX-CpdR pole
#Q=
#R=CpdR-Sub1 pole (illegal)
#S=Sub2 pole
#T=RcdA pole
#U=Sub2-RcdA pole
#V1-V6=RcdA + CpdR-ClpX pole
#W0-W6=degrading Sub1 complex cyto
#X0-X6=degrading Sub1 complex pole
#Y0-Y6=degrading Sub2 complex cyto
#Z0-Z6=degrading Sub2 complex pole


# Molecule Lists:
molecule_lists Alist Blist Clist Glist Wlist Ylist Hlist A'list B'list C'list G'list W'list H'list Y'list
mol_list A Alist
mol_list B Blist
mol_list C Clist
mol_list D1 Alist
mol_list D2 Alist
mol_list D3 Alist
mol_list D4 Alist
mol_list D5 Alist
mol_list D6 Alist
mol_list G Glist
mol_list H Hlist
mol_list I Hlist
mol_list L Alist
mol_list M Blist
mol_list N Clist
mol_list P1 Alist
mol_list P2 Alist
mol_list P3 Alist
mol_list P4 Alist
mol_list P5 Alist
mol_list P6 Alist
mol_list S Glist
mol_list T Hlist
mol_list U Hlist
mol_list W0 Wlist
mol_list W1 Wlist
mol_list W2 Wlist
mol_list W3 Wlist
mol_list W4 Wlist
mol_list W5 Wlist
mol_list W6 Wlist
mol_list X0 Wlist
mol_list X1 Wlist
mol_list X2 Wlist
mol_list X3 Wlist
mol_list X4 Wlist
mol_list X5 Wlist
mol_list X6 Wlist
mol_list Y0 Ylist
mol_list Y1 Ylist
mol_list Y2 Ylist
mol_list Y3 Ylist
mol_list Y4 Ylist
mol_list Y5 Ylist
mol_list Y6 Ylist
mol_list Z0 Ylist
mol_list Z1 Ylist
mol_list Z2 Ylist
mol_list Z3 Ylist
mol_list Z4 Ylist
mol_list Z5 Ylist
mol_list Z6 Ylist
mol_list A' A'list
mol_list B' B'list
mol_list C' C'list
mol_list D1' A'list
mol_list D2' A'list
mol_list D3' A'list
mol_list D4' A'list
mol_list D5' A'list
mol_list D6' A'list
mol_list G' G'list
mol_list H' H'list
mol_list I' H'list
mol_list L' A'list
mol_list M' B'list
mol_list N' C'list
mol_list P1' A'list
mol_list P2' A'list
mol_list P3' A'list
mol_list P4' A'list
mol_list P5' A'list
mol_list P6' A'list
mol_list S' G'list
mol_list T' H'list
mol_list U' H'list
mol_list W0' W'list
mol_list W1' W'list
mol_list W2' W'list
mol_list W3' W'list
mol_list W4' W'list
mol_list W5' W'list
mol_list W6' W'list
mol_list X0' W'list
mol_list X1' W'list
mol_list X2' W'list
mol_list X3' W'list
mol_list X4' W'list
mol_list X5' W'list
mol_list X6' W'list
mol_list Y0' Y'list
mol_list Y1' Y'list
mol_list Y2' Y'list
mol_list Y3' Y'list
mol_list Y4' Y'list
mol_list Y5' Y'list
mol_list Y6' Y'list
mol_list Z0' Y'list
mol_list Z1' Y'list
mol_list Z2' Y'list
mol_list Z3' Y'list
mol_list Z4' Y'list
mol_list Z5' Y'list
mol_list Z6' Y'list

# Diffusion Rates
difc A 20
difc B 20
difc C 20
difc D1 20
difc D2 20
difc D3 20
difc D4 20
difc D5 20
difc D6 20
difc G 20
difc H 20
difc I 20
difc J1 20
difc J2 20
difc J3 20
difc J4 20
difc J5 20
difc J6 20
difc L 20
difc M 0.125
difc N 0.125
difc P1 0.125
difc P2 0.125
difc P3 0.125
difc P4 0.125
difc P5 0.125
difc P6 0.125
difc S 20
difc T 0.125
difc U 0.125
difc V1 0.125
difc V2 0.125
difc V3 0.125
difc V4 0.125
difc V5 0.125
difc V6 0.125
difc W0 20
difc W1 20
difc W2 20
difc W3 20
difc W4 20
difc W5 20
difc W6 20
difc X0 20
difc X1 0.125
difc X2 0.125
difc X3 0.125
difc X4 0.125
difc X5 0.125
difc X6 0.125
difc Y0 20
difc Y1 20
difc Y2 20
difc Y3 20
difc Y4 20
difc Y5 20
difc Y6 20
difc Z0 20
difc Z1 0.125
difc Z2 0.125
difc Z3 0.125
difc Z4 0.125
difc Z5 0.125
difc Z6 0.125
difc A' 20
difc B' 20
difc C' 20
difc D1' 20
difc D2' 20
difc D3' 20
difc D4' 20
difc D5' 20
difc D6' 20
difc G' 20
difc H' 20
difc I' 20
difc J1' 20
difc J2' 20
difc J3' 20
difc J4' 20
difc J5' 20
difc J6' 20
difc L' 20
difc M' 0.5
difc N' 0.5
difc P1' 0.5
difc P2' 0.5
difc P3' 0.5
difc P4' 0.5
difc P5' 0.5
difc P6' 0.5
difc S' 20
difc T' 0.5
difc U' 0.5
difc V1' 0.5
difc V2' 0.5
difc V3' 0.5
difc V4' 0.5
difc V5' 0.5
difc V6' 0.5
difc W0' 20
difc W1' 20
difc W2' 20
difc W3' 20
difc W4' 20
difc W5' 20
difc W6' 20
difc X0' 20
difc X1' 0.5
difc X2' 0.5
difc X3' 0.5
difc X4' 0.5
difc X5' 0.5
difc X6' 0.5
difc Y0' 20
difc Y1' 20
difc Y2' 20
difc Y3' 20
difc Y4' 20
difc Y5' 20
difc Y6' 20
difc Z0' 20
difc Z1' 0.5
difc Z2' 0.5
difc Z3' 0.5
difc Z4' 0.5
difc Z5' 0.5
difc Z6' 0.5

# particle colors
color A pink
color B green
color C white
color D1 magenta
color D2 magenta
color D3 magenta
color D4 magenta
color D5 magenta
color D6 magenta
color G yellow
color H lightgreen
color I yellow
color J1 purple
color J2 purple
color J3 purple
color J4 purple
color J5 purple
color J6 purple
color L pink
color M green
color N white
color P1 magenta
color P2 magenta
color P3 magenta
color P4 magenta
color P5 magenta
color P6 magenta
color S yellow
color T lightgreen
color U yellow
color V1 purple
color V2 purple
color V3 purple
color V4 purple
color V5 purple
color V6 purple
color W0 gray
color W1 gray
color W2 gray
color W3 gray
color W4 gray
color W5 gray
color W6 gray
color X0 gray
color X1 gray
color X2 gray
color X3 gray
color X4 gray
color X5 gray
color X6 gray
color Y0 orange
color Y1 orange
color Y2 orange
color Y3 orange
color Y4 orange
color Y5 orange
color Y6 orange
color Z0 orange
color Z1 orange
color Z2 orange
color Z3 orange
color Z4 orange
color Z5 orange
color Z6 orange
color A' pink
color B' green
color C' white
color D1' magenta
color D2' magenta
color D3' magenta
color D4' magenta
color D5' magenta
color D6' magenta
color G' yellow
color H' lightgreen
color I' yellow
color J1' purple
color J2' purple
color J3' purple
color J4' purple
color J5' purple
color J6' purple
color L' pink
color M' green
color N' white
color P1' magenta
color P2' magenta
color P3' magenta
color P4' magenta
color P5' magenta
color P6' magenta
color S' yellow
color T' lightgreen
color U' yellow
color V1' purple
color V2' purple
color V3' purple
color V4' purple
color V5' purple
color V6' purple
color W0' gray
color W1' gray
color W2' gray
color W3' gray
color W4' gray
color W5' gray
color W6' gray
color X0' gray
color X1' gray
color X2' gray
color X3' gray
color X4' gray
color X5' gray
color X6' gray
color Y0' orange
color Y1' orange
color Y2' orange
color Y3' orange
color Y4' orange
color Y5' orange
color Y6' orange
color Z0' orange
color Z1' orange
color Z2' orange
color Z3' orange
color Z4' orange
color Z5' orange
color Z6' orange

# Particle Size
display_size all 2
#display_size A 2
#display_size B 2
#display_size C 2
#display_size D 2
#display_size G 2
#display_size H 2
#display_size I 2
#display_size J 2
#display_size L 2
#display_size M 2
#display_size N 2
#display_size P 2
#display_size S 2
#display_size T 2
#display_size U 2
#display_size V 2
#display_size W 2
#display_size Y 2
#display_size X 2
#display_size Z 2
#display_size A' 2
#display_size B' 2
#display_size C' 2
#display_size D' 2
#display_size G' 2
#display_size H' 2
#display_size I' 2
#display_size J' 2
#display_size L' 2
#display_size M' 2
#display_size N' 2
#display_size P' 2
#display_size S' 2
#display_size T' 2
#display_size U' 2
#display_size V' 2
#display_size W' 2
#display_size Y' 2
#display_size X' 2
#display_size Z' 2

# Time Considerations
time_start 0
time_stop 600000
time_step 0.1


# Surfaces for Cell A
start_surface cellA
action all both reflect
color both black 0.05
thickness 2
polygon both edge
panel cyl 70 50 50 300 50 50 27 20 20
panel hemi 70 50 50 27 1 0 0 20 20
panel hemi 300 50 50 27 -1 0 0 20 20
end_surface

# Surfaces for Cell A'
start_surface cellA'
action all both reflect
color both black 0.05
thickness 2
polygon both edge
panel cyl 70 150 50 300 150 50 27 20 20
panel hemi 70 150 50 27 1 0 0 20 20
panel hemi 300 150 50 27 -1 0 0 20 20
end_surface

start_surface eventhorizon1A
color both gray
polygon both edge
panel sph 25 50 50 27 20 20
action A front transmit L
action L back transmit A
action B front transmit M
action M back transmit B
action C front transmit N
action N back transmit C
action D1 front transmit P1
action P1 back transmit D1
action D2 front transmit P2
action P2 back transmit D2
action D3 front transmit P3
action P3 back transmit D3
action D4 front transmit P4
action P4 back transmit D4
action D5 front transmit P5
action P5 back transmit D5
action D6 front transmit P6
action P6 back transmit D6
action G front transmit S
action S back transmit G
action H front transmit T
action T back transmit H
action I front transmit U
action U back transmit I
action J1 front transmit V1
action V1 back transmit J1
action J2 front transmit V2
action V2 back transmit J2
action J3 front transmit V3
action V3 back transmit J3
action J4 front transmit V4
action V4 back transmit J4
action J5 front transmit V5
action V5 back transmit J5
action J6 front transmit V6
action V6 back transmit J6
action W0 front transmit X0
action X0 back transmit W0
action W1 front transmit X1
action X1 back transmit W1
action W2 front transmit X2
action X2 back transmit W2
action W3 front transmit X3
action X3 back transmit W3
action W4 front transmit X4
action X4 back transmit W4
action W5 front transmit X5
action X5 back transmit W5
action W6 front transmit X6
action X6 back transmit W6
action Y0 front transmit Z0
action Z0 back transmit Y0
action Y1 front transmit Z1
action Z1 back transmit Y1
action Y2 front transmit Z2
action Z2 back transmit Y2
action Y3 front transmit Z3
action Z3 back transmit Y3
action Y4 front transmit Z4
action Z4 back transmit Y4
action Y5 front transmit Z5
action Z5 back transmit Y5
action Y6 front transmit Z6
action Z6 back transmit Y6
end_surface

start_surface eventhorizon1A'
color both gray
polygon both edge
panel sph 34 150 50 27 20 20
action A' front transmit L'
action L' back transmit A'
action B' front transmit M'
action M' back transmit B'
action C' front transmit N'
action N' back transmit C'
action D1' front transmit P1'
action P1' back transmit D1'
action D2' front transmit P2'
action P2' back transmit D2'
action D3' front transmit P3'
action P3' back transmit D3'
action D4' front transmit P4'
action P4' back transmit D4'
action D5' front transmit P5'
action P5' back transmit D5'
action D6' front transmit P6'
action P6' back transmit D6'
action G' front transmit S'
action S' back transmit G'
action H' front transmit T'
action T' back transmit H'
action I' front transmit U'
action U' back transmit I'
action J1' front transmit V1'
action V1' back transmit J1'
action J2' front transmit V2'
action V2' back transmit J2'
action J3' front transmit V3'
action V3' back transmit J3'
action J4' front transmit V4'
action V4' back transmit J4'
action J5' front transmit V5'
action V5' back transmit J5'
action J6' front transmit V6'
action V6' back transmit J6'
action W0' front transmit X0'
action X0' back transmit W0'
action W1' front transmit X1'
action X1' back transmit W1'
action W2' front transmit X2'
action X2' back transmit W2'
action W3' front transmit X3'
action X3' back transmit W3'
action W4' front transmit X4'
action X4' back transmit W4'
action W5' front transmit X5'
action X5' back transmit W5'
action W6' front transmit X6'
action X6' back transmit W6'
action Y0' front transmit Z0'
action Z0' back transmit Y0'
action Y1' front transmit Z1'
action Z1' back transmit Y1'
action Y2' front transmit Z2'
action Z2' back transmit Y2'
action Y3' front transmit Z3'
action Z3' back transmit Y3'
action Y4' front transmit Z4'
action Z4' back transmit Y4'
action Y5' front transmit Z5'
action Z5' back transmit Y5'
action Y6' front transmit Z6'
action Z6' back transmit Y6'
end_surface

# Compartments for cell A
start_compartment startcyA
surface cellA
point 150 50 50
end_compartment

start_compartment polesphereA
surface eventhorizon1A
point 33 50 50
end_compartment

start_compartment popzA
compartment equal startcyA
compartment and polesphereA
end_compartment

# Compartments for cell A'
start_compartment startcyA'
surface cellA'
point 150 150 50
end_compartment

start_compartment polesphereA'
surface eventhorizon1A'
point 33 150 50
end_compartment

start_compartment popzA'
compartment equal startcyA'
compartment and polesphereA'
end_compartment

# starting molecules number and location
compartment_mol 1000 A startcyA
compartment_mol 7000 B startcyA
compartment_mol 2200 H startcyA
compartment_mol 8000 C startcyA
compartment_mol 8000 G startcyA

compartment_mol 1000 A' startcyA'
compartment_mol 7000 B' startcyA'
compartment_mol 2200 H' startcyA'
compartment_mol 8000 C' startcyA'
compartment_mol 8000 G' startcyA'


# Collision reactions Cell A

#ClpX + CpdR ...+ Sub1
reaction collideAB A + B -> D1 0.166
reaction apartD1 D1 -> A + B 0.01
reaction degradeD1 D1 + C -> W1 0.166

reaction collideD1B D1 + B -> D2 0.166
reaction apartD2 D2 -> D1 + B 0.01
reaction degradeD2 D2 + C -> W2 0.166

reaction collideD2B D2 + B -> D3 0.166
reaction apartD3 D3 -> D2 + B 0.01
reaction degradeD3 D3 + C -> W3 0.166

reaction collideD3B D3 + B -> D4 0.166
reaction apartD4 D4 -> D3 + B 0.01
reaction degradeD4 D4 + C -> W4 0.166

reaction collideD4B D4 + B -> D5 0.166
reaction apartD5 D5 -> D4 + B 0.01
reaction degradeD5 D5 + C -> W5 0.166

reaction collideD5B D5 + B -> D6 0.166
reaction apartD6 D6 -> D5 + B 0.01
reaction degradeD6 D6 + C -> W6 0.166

reaction collideLM L + M -> P1 0.166
reaction apartP1 P1 -> L + M 0.01
reaction degradeP1 P1 + N -> X1 0.166

reaction collideP1M P1 + M -> P2 0.166
reaction apartP2 P2 -> P1 + M 0.01
reaction degradeP2 P2 + N -> X2 0.166

reaction collideP2M P2 + M -> P3 0.166
reaction apartP3 P3 -> P2 + M 0.01
reaction degradeP3 P3 + N -> X3 0.166

reaction collideP3M P3 + M -> P4 0.166
reaction apartP4 P4 -> P3 + M 0.01
reaction degradeP4 P4 + N -> X4 0.166

reaction collideP4M P4 + M -> P5 0.166
reaction apartP5 P5 -> P4 + M 0.01
reaction degradeP5 P5 + N -> X5 0.166

reaction collideP5M P5 + M -> P6 0.166
reaction apartP6 P6 -> P5 + M 0.01
reaction degradeP6 P6 + N -> X6 0.166

#RcdA + Sub2 ...+ CpdR-ClpX
reaction collideGH G + H -> I 0.166
reaction apartGH I -> G + H 0.01
reaction degradeID1 I + D1 -> Y1 + H 0.166
reaction degradeID2 I + D2 -> Y2 + H 0.166
reaction degradeID3 I + D3 -> Y3 + H 0.166
reaction degradeID4 I + D4 -> Y4 + H 0.166
reaction degradeID5 I + D5 -> Y5 + H 0.166
reaction degradeID6 I + D6 -> Y6 + H 0.166

reaction collideST S + T -> U 0.166
reaction apartST U -> S + T 0.01
reaction degradeUP1 U + P1 -> Z1 + T 0.166
reaction degradeUP2 U + P2 -> Z2 + T 0.166
reaction degradeUP3 U + P3 -> Z3 + T 0.166
reaction degradeUP4 U + P4 -> Z4 + T 0.166
reaction degradeUP5 U + P5 -> Z5 + T 0.166
reaction degradeUP6 U + P6 -> Z6 + T 0.166

#RcdA + CpdR-ClpX ...+ Sub2
reaction collideHD1 H + D1 -> J1 0.166
reaction apartHD1 J1 -> H + D1 0.01
reaction degradeJG1 J1 + G -> Y1 + H 0.166
reaction collideHD2 H + D2 -> J2 0.166
reaction apartHD2 J2 -> H + D2 0.01
reaction degradeJG2 J2 + G -> Y2 + H 0.166
reaction collideHD3 H + D3 -> J3 0.166
reaction apartHD3 J3 -> H + D3 0.01
reaction degradeJG3 J3 + G -> Y3 + H 0.166
reaction collideHD4 H + D4 -> J4 0.166
reaction apartHD4 J4 -> H + D4 0.01
reaction degradeJG4 J4 + G -> Y4 + H 0.166
reaction collideHD5 H + D5 -> J5 0.166
reaction apartHD5 J5 -> H + D5 0.01
reaction degradeJG5 J5 + G -> Y5 + H 0.166
reaction collideHD6 H + D6 -> J6 0.166
reaction apartHD6 J6 -> H + D6 0.01
reaction degradeJG6 J6 + G -> Y6 + H 0.166

reaction collideTP1 T + P1 -> V1 0.166
reaction apartTP1 V1 -> T + P1 0.01
reaction degradeVS1 V1 + S -> Z1 + T 0.166
reaction collideTP2 T + P2 -> V2 0.166
reaction apartTP2 V2 -> T + P2 0.01
reaction degradeVS2 V2 + S -> Z2 + T 0.166
reaction collideTP3 T + P3 -> V3 0.166
reaction apartTP3 V3 -> T + P3 0.01
reaction degradeVS3 V3 + S -> Z3 + T 0.166
reaction collideTP4 T + P4 -> V4 0.166
reaction apartTP4 V4 -> T + P4 0.01
reaction degradeVS4 V4 + S -> Z4 + T 0.166
reaction collideTP5 T + P5 -> V5 0.166
reaction apartTP5 V5 -> T + P5 0.01
reaction degradeVS5 V5 + S -> Z5 + T 0.166
reaction collideTP6 T + P6 -> V6 0.166
reaction apartTP6 V6 -> T + P6 0.01
reaction degradeVS6 V6 + S -> Z6 + T 0.166

#RcdA-Sub2 + RcdA+ClpX-CpdR
reaction degradeIJ2 I + J2 -> Y2 + H + H 0.166
reaction degradeUV2 U + V2 -> Z2 + T + T 0.166
reaction degradeIJ3 I + J3 -> Y3 + H + H 0.166
reaction degradeUV3 U + V3 -> Z3 + T + T 0.166
reaction degradeIJ4 I + J4 -> Y4 + H + H 0.166
reaction degradeUV4 U + V4 -> Z4 + T + T 0.166
reaction degradeIJ5 I + J5 -> Y5 + H + H 0.166
reaction degradeUV5 U + V5 -> Z5 + T + T 0.166
reaction degradeIJ6 I + J6 -> Y6 + H + H 0.166
reaction degradeUV6 U + V6 -> Z6 + T + T 0.166

#Sub1 + RcdA+ClpX-CpdR
reaction degradeJC1 J1 + C -> W1 + H 0.166
reaction degradeVN1 V1 + N -> X1 + T 0.166
reaction degradeJC2 J2 + C -> W2 + H 0.166
reaction degradeVN2 V2 + N -> X2 + T 0.166
reaction degradeJC3 J3 + C -> W3 + H 0.166
reaction degradeVN3 V3 + N -> X3 + T 0.166
reaction degradeJC4 J4 + C -> W4 + H 0.166
reaction degradeVN4 V4 + N -> X4 + T 0.166
reaction degradeJC5 J5 + C -> W5 + H 0.166
reaction degradeVN5 V5 + N -> X5 + T 0.166
reaction degradeJC6 J6 + C -> W6 + H 0.166
reaction degradeVN6 V6 + N -> X6 + T 0.166

#W and X + CpdR
reaction collideW0B W0 + B -> W1 0.166
reaction apartW0B W1 -> W0 + B 0.01
reaction collideW1B W1 + B -> W2 0.166
reaction apartW1B W2 -> W1 + B 0.01
reaction collideW2B W2 + B -> W3 0.166
reaction apartW2B W3 -> W2 + B 0.01
reaction collideW3B W3 + B -> W4 0.166
reaction apartW3B W4 -> W3 + B 0.01
reaction collideW4B W4 + B -> W5 0.166
reaction apartW4B W5 -> W4 + B 0.01
reaction collideW5B W5 + B -> W6 0.166
reaction apartW5B W6 -> W5 + B 0.01

reaction collideX0M X0 + M -> X1 0.166
reaction apartX0M X1 -> X0 + M 0.01
reaction collideX1M X1 + M -> X2 0.166
reaction apartX1M X2 -> X1 + M 0.01
reaction collideX2M X2 + M -> X3 0.166
reaction apartX2M X3 -> X2 + M 0.01
reaction collideX3M X3 + M -> X4 0.166
reaction apartX3M X4 -> X3 + M 0.01
reaction collideX4M X4 + M -> X5 0.166
reaction apartX4M X5 -> X4 + M 0.01
reaction collideX5M X5 + M -> X6 0.166
reaction apartX5M X6 -> X5 + M 0.01

#Y and Z + CpdR
reaction collideY0B Y0 + B -> Y1 0.166
reaction apartY0B Y1 -> Y0 + B 0.01
reaction collideY1B Y1 + B -> Y2 0.166
reaction apartY1B Y2 -> Y1 + B 0.01
reaction collideY2B Y2 + B -> Y3 0.166
reaction apartY2B Y3 -> Y2 + B 0.01
reaction collideY3B Y3 + B -> Y4 0.166
reaction apartY3B Y4 -> Y3 + B 0.01
reaction collideY4B Y4 + B -> Y5 0.166
reaction apartY4B Y5 -> Y4 + B 0.01
reaction collideY5B Y5 + B -> Y6 0.166
reaction apartY5B Y6 -> Y5 + B 0.01

reaction collideZ0M Z0 + M -> Z1 0.166
reaction apartZ0M Z1 -> Z0 + M 0.01
reaction collideZ1M Z1 + M -> Z2 0.166
reaction apartZ1M Z2 -> Z1 + M 0.01
reaction collideZ2M Z2 + M -> Z3 0.166
reaction apartZ2M Z3 -> Z2 + M 0.01
reaction collideZ3M Z3 + M -> Z4 0.166
reaction apartZ3M Z4 -> Z3 + M 0.01
reaction collideZ4M Z4 + M -> Z5 0.166
reaction apartZ4M Z5 -> Z4 + M 0.01
reaction collideZ5M Z5 + M -> Z6 0.166
reaction apartZ5M Z6 -> Z5 + M 0.01

#W,X,Y,Z + RcdA (not here)
#W,X,Y,Z + RcdA-Sub2 (not here)

# ClpXP proteolysis
reaction completeW0 W0 -> A 0.0001
reaction completeW1 W1 -> D1 0.0001
reaction completeW2 W2 -> D2 0.0001
reaction completeW3 W3 -> D3 0.0001
reaction completeW4 W4 -> D4 0.0001
reaction completeW5 W5 -> D5 0.0001
reaction completeW6 W6 -> D6 0.0001
reaction completeX0 X0 -> L 0.0001
reaction completeX1 X1 -> P1 0.0001
reaction completeX2 X2 -> P2 0.0001
reaction completeX3 X3 -> P3 0.0001
reaction completeX4 X4 -> P4 0.0001
reaction completeX5 X5 -> P5 0.0001
reaction completeX6 X6 -> P6 0.0001
reaction completeY0 Y0 -> A 0.0001
reaction completeY1 Y1 -> D1 0.0001
reaction completeY2 Y2 -> D2 0.0001
reaction completeY3 Y3 -> D3 0.0001
reaction completeY4 Y4 -> D4 0.0001
reaction completeY5 Y5 -> D5 0.0001
reaction completeY6 Y6 -> D6 0.0001
reaction completeZ0 Z0 -> L 0.0001
reaction completeZ1 Z1 -> P1 0.0001
reaction completeZ2 Z2 -> P2 0.0001
reaction completeZ3 Z3 -> P3 0.0001
reaction completeZ4 Z4 -> P4 0.0001
reaction completeZ5 Z5 -> P5 0.0001
reaction completeZ6 Z6 -> P6 0.0001


# Collision reactions Cell A'

#ClpX + CpdR ...+ Sub1
reaction collideAB' A' + B' -> D1' 0.166
reaction apartD1' D1' -> A' + B' 0.01
reaction degradeD1' D1' + C' -> W1' 0.166

reaction collideD1B' D1' + B' -> D2' 0.166
reaction apartD2' D2' -> D1' + B' 0.01
reaction degradeD2' D2' + C' -> W2' 0.166

reaction collideD2B' D2' + B' -> D3' 0.166
reaction apartD3' D3' -> D2' + B' 0.01
reaction degradeD3' D3' + C' -> W3' 0.166

reaction collideD3B' D3' + B' -> D4' 0.166
reaction apartD4' D4' -> D3' + B' 0.01
reaction degradeD4' D4' + C' -> W4' 0.166

reaction collideD4B' D4' + B' -> D5' 0.166
reaction apartD5' D5' -> D4' + B' 0.01
reaction degradeD5' D5' + C' -> W5' 0.166

reaction collideD5B' D5' + B' -> D6' 0.166
reaction apartD6' D6' -> D5' + B' 0.01
reaction degradeD6' D6' + C' -> W6' 0.166

reaction collideLM' L' + M' -> P1' 0.166
reaction apartP1' P1' -> L' + M' 0.01
reaction degradeP1' P1' + N' -> X1' 0.166

reaction collideP1M' P1' + M' -> P2' 0.166
reaction apartP2' P2' -> P1' + M' 0.01
reaction degradeP2' P2' + N' -> X2' 0.166

reaction collideP2M' P2' + M' -> P3' 0.166
reaction apartP3' P3' -> P2' + M' 0.01
reaction degradeP3' P3' + N' -> X3' 0.166

reaction collideP3M' P3' + M' -> P4' 0.166
reaction apartP4' P4' -> P3' + M' 0.01
reaction degradeP4' P4' + N' -> X4' 0.166

reaction collideP4M' P4' + M' -> P5' 0.166
reaction apartP5' P5' -> P4' + M' 0.01
reaction degradeP5' P5' + N' -> X5' 0.166

reaction collideP5M' P5' + M' -> P6' 0.166
reaction apartP6' P6' -> P5' + M' 0.01
reaction degradeP6' P6' + N' -> X6' 0.166

#RcdA + Sub2 ...+ CpdR-ClpX
reaction collideGH' G' + H' -> I' 0.166
reaction apartGH' I' -> G' + H' 0.01
reaction degradeID1' I' + D1' -> Y1' + H' 0.166
reaction degradeID2' I' + D2' -> Y2' + H' 0.166
reaction degradeID3' I' + D3' -> Y3' + H' 0.166
reaction degradeID4' I' + D4' -> Y4' + H' 0.166
reaction degradeID5' I' + D5' -> Y5' + H' 0.166
reaction degradeID6' I' + D6' -> Y6' + H' 0.166

reaction collideST' S' + T' -> U' 0.166
reaction apartST' U' -> S' + T' 0.01
reaction degradeUP1' U' + P1' -> Z1' + T' 0.166
reaction degradeUP2' U' + P2' -> Z2' + T' 0.166
reaction degradeUP3' U' + P3' -> Z3' + T' 0.166
reaction degradeUP4' U' + P4' -> Z4' + T' 0.166
reaction degradeUP5' U' + P5' -> Z5' + T' 0.166
reaction degradeUP6' U' + P6' -> Z6' + T' 0.166

#RcdA + CpdR-ClpX ...+ Sub2
reaction collideHD1' H' + D1' -> J1' 0.166
reaction apartHD1' J1' -> H' + D1' 0.01
reaction degradeJG1' J1' + G' -> Y1' + H' 0.166
reaction collideHD2' H' + D2' -> J2' 0.166
reaction apartHD2' J2' -> H' + D2' 0.01
reaction degradeJG2' J2' + G' -> Y2' + H' 0.166
reaction collideHD3' H' + D3' -> J3' 0.166
reaction apartHD3' J3' -> H' + D3' 0.01
reaction degradeJG3' J3' + G' -> Y3' + H' 0.166
reaction collideHD4' H' + D4' -> J4' 0.166
reaction apartHD4' J4' -> H' + D4' 0.01
reaction degradeJG4' J4' + G' -> Y4' + H' 0.166
reaction collideHD5' H' + D5' -> J5' 0.166
reaction apartHD5' J5' -> H' + D5' 0.01
reaction degradeJG5' J5' + G' -> Y5' + H' 0.166
reaction collideHD6' H' + D6' -> J6' 0.166
reaction apartHD6' J6' -> H' + D6' 0.01
reaction degradeJG6' J6' + G' -> Y6' + H' 0.166

reaction collideTP1' T' + P1' -> V1' 0.166
reaction apartTP1' V1' -> T' + P1' 0.01
reaction degradeVS1' V1' + S' -> Z1' + T' 0.166
reaction collideTP2' T' + P2' -> V2' 0.166
reaction apartTP2' V2' -> T' + P2' 0.01
reaction degradeVS2' V2' + S' -> Z2' + T' 0.166
reaction collideTP3' T' + P3' -> V3' 0.166
reaction apartTP3' V3' -> T' + P3' 0.01
reaction degradeVS3' V3' + S' -> Z3' + T' 0.166
reaction collideTP4' T' + P4' -> V4' 0.166
reaction apartTP4' V4' -> T' + P4' 0.01
reaction degradeVS4' V4' + S' -> Z4' + T' 0.166
reaction collideTP5' T' + P5' -> V5' 0.166
reaction apartTP5' V5' -> T' + P5' 0.01
reaction degradeVS5' V5' + S' -> Z5' + T' 0.166
reaction collideTP6' T' + P6' -> V6' 0.166
reaction apartTP6' V6' -> T' + P6' 0.01
reaction degradeVS6' V6' + S' -> Z6' + T' 0.166

#RcdA-Sub2 + RcdA+ClpX-CpdR
reaction degradeIJ2' I' + J2' -> Y2' + H' + H' 0.166
reaction degradeUV2' U' + V2' -> Z2' + T' + T' 0.166
reaction degradeIJ3' I' + J3' -> Y3' + H' + H' 0.166
reaction degradeUV3' U' + V3' -> Z3' + T' + T' 0.166
reaction degradeIJ4' I' + J4' -> Y4' + H' + H' 0.166
reaction degradeUV4' U' + V4' -> Z4' + T' + T' 0.166
reaction degradeIJ5' I' + J5' -> Y5' + H' + H' 0.166
reaction degradeUV5' U' + V5' -> Z5' + T' + T' 0.166
reaction degradeIJ6' I' + J6' -> Y6' + H' + H' 0.166
reaction degradeUV6' U' + V6' -> Z6' + T' + T' 0.166

#Sub1 + RcdA+ClpX-CpdR
reaction degradeJC1' J1' + C' -> W1' + H' 0.166
reaction degradeVN1' V1' + N' -> X1' + T' 0.166
reaction degradeJC2' J2' + C' -> W2' + H' 0.166
reaction degradeVN2' V2' + N' -> X2' + T' 0.166
reaction degradeJC3' J3' + C' -> W3' + H' 0.166
reaction degradeVN3' V3' + N' -> X3' + T' 0.166
reaction degradeJC4' J4' + C' -> W4' + H' 0.166
reaction degradeVN4' V4' + N' -> X4' + T' 0.166
reaction degradeJC5' J5' + C' -> W5' + H' 0.166
reaction degradeVN5' V5' + N' -> X5' + T' 0.166
reaction degradeJC6' J6' + C' -> W6' + H' 0.166
reaction degradeVN6' V6' + N' -> X6' + T' 0.166

#W and X + CpdR
reaction collideW0B' W0' + B' -> W1' 0.166
reaction apartW0B' W1' -> W0' + B' 0.01
reaction collideW1B' W1' + B' -> W2' 0.166
reaction apartW1B' W2' -> W1' + B' 0.01
reaction collideW2B' W2' + B' -> W3' 0.166
reaction apartW2B' W3' -> W2' + B' 0.01
reaction collideW3B' W3' + B' -> W4' 0.166
reaction apartW3B' W4' -> W3' + B' 0.01
reaction collideW4B' W4' + B' -> W5' 0.166
reaction apartW4B' W5' -> W4' + B' 0.01
reaction collideW5B' W5' + B' -> W6' 0.166
reaction apartW5B' W6' -> W5' + B' 0.01

reaction collideX0M' X0' + M' -> X1' 0.166
reaction apartX0M' X1' -> X0' + M' 0.01
reaction collideX1M' X1' + M' -> X2' 0.166
reaction apartX1M' X2' -> X1' + M' 0.01
reaction collideX2M' X2' + M' -> X3' 0.166
reaction apartX2M' X3' -> X2' + M' 0.01
reaction collideX3M' X3' + M' -> X4' 0.166
reaction apartX3M' X4' -> X3' + M' 0.01
reaction collideX4M' X4' + M' -> X5' 0.166
reaction apartX4M' X5' -> X4' + M' 0.01
reaction collideX5M' X5' + M' -> X6' 0.166
reaction apartX5M' X6' -> X5' + M' 0.01

#Y and Z + CpdR
reaction collideY0B' Y0' + B' -> Y1' 0.166
reaction apartY0B' Y1' -> Y0' + B' 0.01
reaction collideY1B' Y1' + B' -> Y2' 0.166
reaction apartY1B' Y2' -> Y1' + B' 0.01
reaction collideY2B' Y2' + B' -> Y3' 0.166
reaction apartY2B' Y3' -> Y2' + B' 0.01
reaction collideY3B' Y3' + B' -> Y4' 0.166
reaction apartY3B' Y4' -> Y3' + B' 0.01
reaction collideY4B' Y4' + B' -> Y5' 0.166
reaction apartY4B' Y5' -> Y4' + B' 0.01
reaction collideY5B' Y5' + B' -> Y6' 0.166
reaction apartY5B' Y6' -> Y5' + B' 0.01

reaction collideZ0M' Z0' + M' -> Z1' 0.166
reaction apartZ0M' Z1' -> Z0' + M' 0.01
reaction collideZ1M' Z1' + M' -> Z2' 0.166
reaction apartZ1M' Z2' -> Z1' + M' 0.01
reaction collideZ2M' Z2' + M' -> Z3' 0.166
reaction apartZ2M' Z3' -> Z2' + M' 0.01
reaction collideZ3M' Z3' + M' -> Z4' 0.166
reaction apartZ3M' Z4' -> Z3' + M' 0.01
reaction collideZ4M' Z4' + M' -> Z5' 0.166
reaction apartZ4M' Z5' -> Z4' + M' 0.01
reaction collideZ5M' Z5' + M' -> Z6' 0.166
reaction apartZ5M' Z6' -> Z5' + M' 0.01

#W,X,Y,Z + RcdA (not here)
#W,X,Y,Z + RcdA-Sub2 (not here)

# ClpXP proteolysis
reaction completeW0' W0' -> A' 0.0001
reaction completeW1' W1' -> D1' 0.0001
reaction completeW2' W2' -> D2' 0.0001
reaction completeW3' W3' -> D3' 0.0001
reaction completeW4' W4' -> D4' 0.0001
reaction completeW5' W5' -> D5' 0.0001
reaction completeW6' W6' -> D6' 0.0001
reaction completeX0' X0' -> L' 0.0001
reaction completeX1' X1' -> P1' 0.0001
reaction completeX2' X2' -> P2' 0.0001
reaction completeX3' X3' -> P3' 0.0001
reaction completeX4' X4' -> P4' 0.0001
reaction completeX5' X5' -> P5' 0.0001
reaction completeX6' X6' -> P6' 0.0001
reaction completeY0' Y0' -> A' 0.0001
reaction completeY1' Y1' -> D1' 0.0001
reaction completeY2' Y2' -> D2' 0.0001
reaction completeY3' Y3' -> D3' 0.0001
reaction completeY4' Y4' -> D4' 0.0001
reaction completeY5' Y5' -> D5' 0.0001
reaction completeY6' Y6' -> D6' 0.0001
reaction completeZ0' Z0' -> L' 0.0001
reaction completeZ1' Z1' -> P1' 0.0001
reaction completeZ2' Z2' -> P2' 0.0001
reaction completeZ3' Z3' -> P3' 0.0001
reaction completeZ4' Z4' -> P4' 0.0001
reaction completeZ5' Z5' -> P5' 0.0001
reaction completeZ6' Z6' -> P6' 0.0001
   

text_display W0 W1 W3 W6 X0 X1 X3 X6 W0' W1' W3' W6' X0' X1' X3' X6'

output_root toydata/
output_files 9L.txt
output_format csv
cmd n 75000 molcount 9L.txt
#tiff_name 9L
#tiff_iter 600000

#cmd b pause
