# Supplementary material for: Phospho-signaling couples polar asymmetry and proteolysis within a membraneless microdomain in Caulobacter crescentus
Source: Nat Commun. 2024 Oct 28;15:9282. doi: 10.1038/s41467-024-53395-y (PMC11519897; doi:10.1038/s41467-024-53395-y)
Supplement: Supplementary file 3 — Supplementary Dataset 1 [file 41467_2024_53395_MOESM3_ESM.zip › Supplementary Data/fullscaleF_2.txt]

# Fullscale  2 cells with realistic dimenstions for Caulobacter
# 3D vibroid shape. Diffusion between cytoplasm and pole via "eventhorizon".
#graphics opengl
#graphic_iter 100

dim 3
boundaries x 0 350
boundaries y 0 200
boundaries z 0 100
frame_thickness 0.1
background_color gray
#random_seed 1682818539

species A B C D N O P Q

# Molecule Lists:
molecule_lists Alist Blist Clist Dlist Nlist Olist Plist Qlist
mol_list A Alist
mol_list B Blist
mol_list C Clist
mol_list D Dlist
mol_list N Nlist
mol_list O Olist
mol_list P Plist
mol_list Q Qlist

# Diffusion Rates
difc A 20
difc B 20
difc C 0.5
difc D 0.5
difc N 20
difc O 20
difc P 0.5
difc Q 0.5

# particle colors
color A yellow
color B red
color C yellow
color D red
color N yellow
color O red
color P yellow
color Q red

# Particle Size
display_size A 2
display_size B 2
display_size C 2
display_size D 2
display_size N 2
display_size O 2
display_size P 2
display_size Q 2


# Time Considerations
time_start 0
time_stop 600000
time_step 0.1


# Surfaces for Cell A
start_surface cellA
action all both reflect
color both black 0.05
thickness 2
polygon both edge
panel cyl 70 50 50 300 50 50 27 20 20
panel hemi 70 50 50 27 1 0 0 20 20
panel hemi 300 50 50 27 -1 0 0 20 20
end_surface

start_surface eventhorizon1A
color both gray
polygon both edge
panel sph 25 50 50 27 20 20
action A front transmit C
action C back transmit A
action B front transmit D
action D back transmit B
end_surface

# Surfaces for Cell B
start_surface cellB
action all both reflect
color both black 0.05
thickness 2
polygon both edge
panel cyl 70 150 50 300 150 50 27 20 20
panel hemi 70 150 50 27 1 0 0 20 20
panel hemi 300 150 50 27 -1 0 0 20 20
end_surface

start_surface eventhorizon1B
color both gray
polygon both edge
panel sph 34 150 50 27 20 20
action N front transmit P
action P back transmit N
action O front transmit Q
action Q back transmit O
end_surface


# Compartments for cell A
start_compartment startcyA
surface cellA
point 150 50 50
end_compartment

start_compartment polesphereA
surface eventhorizon1A
point 33 50 50
end_compartment

start_compartment popzA
compartment equal startcyA
compartment and polesphereA
end_compartment

# Compartments for cell B
start_compartment startcyB
surface cellB
point 150 150 50
end_compartment

start_compartment polesphereB
surface eventhorizon1B
point 33 150 50
end_compartment

start_compartment popzB
compartment equal startcyB
compartment and polesphereB
end_compartment

# starting molecules number and location
compartment_mol 2500 A startcyA
compartment_mol 2500 B startcyA
compartment_mol 2500 N startcyB
compartment_mol 2500 O startcyB

# Collision reactions Cell A
reaction collideAB A + B -> 0
binding_radius collideAB 0.025
reaction collideCD C + D -> 0
binding_radius collideCD 0.025

# Collision reactions Cell B
reaction collideNO N + O -> 0
binding_radius collideNO 0.025
reaction collidePQ P + Q -> 0
binding_radius collidePQ 0.025


#text_display A B C D N O P Q


output_root toydata/
output_files outfile.txt
output_format csv
cmd n 10000 molcount outfile.txt

#cmd b pause
