# Supplementary material for: Phospho-signaling couples polar asymmetry and proteolysis within a membraneless microdomain in Caulobacter crescentus
Source: Nat Commun. 2024 Oct 28;15:9282. doi: 10.1038/s41467-024-53395-y (PMC11519897; doi:10.1038/s41467-024-53395-y)
Supplement: Supplementary file 10 — Source Data [file 41467_2024_53395_MOESM10_ESM.xlsx]

## Sheet: 1b
							Original cell count													Normalized fractions
			unipolar	bipolar	diffuse	sum				unipolar	bipolar	diffuse	sum				unipolar	bipolar	diffuse			unipolar	bipolar	diffuse
	0 min							90 min																				avg					stdev
																											unipolar	bipolar	diffuse			unipolar	bipolar	diffuse
			247	1	111	359				64	10	311	385			0 min	0.688022	0.00278552	0.309192		90 min	0.166234	0.025974	0.807792		0	0.65157	0.00168265	0.346748		0	0.031645	0.00120883	0.0317672
			242	0	127	369				54	13	358	425				0.655827	0	0.344173			0.127059	0.0305882	0.842353		15	0.882256	0.0154675	0.102276		15	0.0360222	0.00279727	0.0339241
			270	1	171	442				32	14	350	396				0.61086	0.00226244	0.386878			0.0808081	0.0353535	0.883838		30	0.830811	0.0788343	0.0903548		30	0.0433012	0.0146613	0.0297372
		sum	759	2	409	1170			sum	150	37	1019	1206			avg	0.65157	0.00168265	0.346748		avg	0.1247	0.0306386	0.844661		45	0.653251	0.198895	0.147854		45	0.0253802	0.0102372	0.0333769
																std	0.031645	0.00120883	0.0317672		std	0.0349147	0.00382933	0.0310886		60	0.134939	0.101375	0.763687		60	0.0493155	0.0514712	0.0488452
	15 min																									75	0.0338831	0.0144086	0.951708		75	0.00472894	0.00442245	0.00815817
			291	4	17	312																				90	0.1247	0.0306386	0.844661		90	0.0191304	0.0191304	0.0169353
			303	5	43	351		105 min								15 min	0.932692	0.0128205	0.0544872		105 min	0.54755	0.0403458	0.412104		105	0.506971	0.0370651	0.455964		105	0.0287533	0.00259723	0.03116
			308	7	47	362				190	14	143	347				0.863248	0.014245	0.122507			0.484419	0.0339943	0.481586		120	0.43864	0.0314778	0.529882		120	0.0251473	0.0071506	0.0269878
		sum	902	16	107	1025				171	12	170	353				0.850829	0.019337	0.129834			0.488943	0.036855	0.474201
										199	15	193	407			avg	0.882256	0.0154675	0.102276		avg	0.506971	0.0370651	0.455964
									sum	560	41	506	1107			std	0.0360222	0.00279727	0.0339241		std	0.0287533	0.00259723	0.03116
	30 min
			297	25	21	343
			305	23	28	356		120 min								30 min	0.865889	0.0728863	0.0612245		120 min	0.403743	0.0294118	0.566845
			311	40	53	404				151	11	212	374				0.856742	0.0646067	0.0786517			0.450151	0.0302115	0.519637
		sum	913	88	102	1103				149	10	172	331				0.769802	0.0990099	0.131188			0.462025	0.0348101	0.503165
										146	11	159	316			avg	0.830811	0.0788343	0.0903548		avg	0.43864	0.0314778	0.529882
									sum	446	32	543	1021			std	0.0433012	0.0146613	0.0297372		std	0.0251473	0.00237883	0.0269878
	45 min
			211	62	37	310
			219	70	43	332										45 min	0.680645	0.2	0.119355
			210	63	66	339											0.659639	0.210843	0.129518
		sum	640	195	146	981											0.619469	0.185841	0.19469
																avg	0.653251	0.198895	0.147854
																std	0.0253802	0.0102372	0.0333769
	60 min
			42	19	301	362
			27	54	232	313										60 min	0.116022	0.0524862	0.831492
			64	25	227	316											0.086262	0.172524	0.741214
		sum	133	98	760	991											0.202532	0.0791139	0.718354
																avg	0.134939	0.101375	0.763687
																std	0.0493155	0.0514712	0.0488452
	75
			11	3	315	329
			10	5	338	353										75 min	0.0334347	0.00911854	0.957447
			14	7	330	351											0.0283286	0.0141643	0.957507
			35	15	983	1033											0.039886	0.019943	0.940171
																avg	0.0338831	0.0144086	0.951708
																std	0.00472894	0.00442245	0.00815817

## Sheet: 1c
			See Also: Supp 1a

## Sheet: 1f
						See Also Supp 1b

## Sheet: 1h
									PopZ 1		PopZ 2		PopZ3		avg	stdev				CpdRGFP 1		CpdRGFP 2		CpdRGFP 3			avg	stdev
					H+ CpdRD51A			0=	0	0	0		0		0	0				0	0	1	0.00934579	0	0		0.00311526	0.00440565										Avg								stdev
								1=	34	0.278689	43	0.307143	34	0.255639	0.28049	0.0210649			H+ CpdRD51A	57	0.467213	55	0.514019	61	0.465649		0.482294	0.0224421
								2=	88	0.721311	97	0.692857	99	0.744361	0.71951	0.0210649				65	0.532787	51	0.476636	72	0.549618		0.51968	0.0312032									WT	D51A	H+	H-	H+ D51A				WT	D51A	H+	H-	H+ D51A
									122		140		133							122		107		133
												n	395										n	362											Diffuse	0=	0	0	0	0	0		PopZ	0=	0	0	0	0	0
																																		PopZ	Unipolar	1=	0.496701	0.318192	0.405552	0.38177	0.28049			1=	0.0163939	0.026522	0.0137315	0.0253827	0.0210649
																																			Bipolar	2=	0.503299	0.681808	0.594448	0.61823	0.71951			2=	0.0163939	0.026522	0.0137315	0.0253827	0.0210649
					CpdRD51A			0=	0		0		0		0	0				0	0	0	0	0	0		0	0
								1=	36	0.313043	54	0.352941	43	0.288591	0.318192	0.026522			CpdRD51A	51	0.443478	49	0.411765	58	0.464		0.439748	0.0214875
								2=	79	0.686957	99	0.647059	106	0.711409	0.681808	0.026522				64	0.556522	70	0.588235	67	0.536		0.560252	0.0214875
									115		153		149							115		119		125											Diffuse	0=	0.60436	0	0.988182	0.491726	0.00311526		CpdR	0=	0.0349682	0	0.00538272	0.0117015	0.00440565
												n	417										n	359										CpdR	Unipolar	1=	0.390053	0.439748	0.0118181	0.415123	0.482294			1=	0.0341375	0.0214875	0.00538272	0.03332	0.0224421
																																			Bipolar	2=	0.00558698	0.560252	0	0.0931513	0.51968			2=	0.00398379	0.0214875	0	0.0246056	0.0312032
					CpdRWY			0=	0	0	0		0	0	0	0				66	0.611111	83	0.643411	62	0.558559		0.60436	0.0349682
								1=	54	0.5	67	0.475177	69	0.514925	0.496701	0.0163939			CpdRWY	42	0.388889	45	0.348837	48	0.432432		0.390053	0.0341375
								2=	54	0.5	74	0.524823	65	0.485075	0.503299	0.0163939				0	0	1	0.00775194	1	0.00900901		0.00558698	0.00398379
									108		141		134							108		129		111
												n	383										n	348
					H+			0=	0	0	0	0	0	0	0	0				101	0.980583	118	0.991597	130	0.992366		0.988182	0.00538272
								1=	48	0.403361	58	0.423358	62	0.389937	0.405552	0.0137315			H+	2	0.0194175	1	0.00840336	1	0.00763359		0.0118181	0.00538272
								2=	71	0.596639	79	0.576642	97	0.610063	0.594448	0.0137315				0	0	0	0	0	0		0	0
									119		137		159							103		119		131
												n	415										n	353
					K-			0=	0	0	0	0	0	0	0	0				74	0.5	51	0.5	67	0.475177		0.491726	0.0117015
								1=	56	0.378378	49	0.352518	46	0.414414	0.38177	0.0253827			K-	62	0.418919	38	0.372549	64	0.453901		0.415123	0.03332
								2=	92	0.621622	90	0.647482	65	0.585586	0.61823	0.0253827				12	0.0810811	13	0.127451	10	0.070922		0.0931513	0.0246056
									148		139		111							148		102		141
												n	398										n	391
																																0

## Sheet: 2b
									Note: lanes outlined in red are chosen for figure
					See Also Supp 2a

## Sheet: 2c
			WT								H+								K-								H+ D51A
	CpdR-GFP	stdev		mChry-PopZ	stdev				CpdR-GFP	stdev		mChry-PopZ	stdev				CpdR-GFP	stdev		mChry-PopZ	stdev				CpdR-GFP	stdev		mChry-PopZ	stdev
	0.258047	0.188671		0.303067	0.222002				0.201641	0.0917754		0.21404	0.093991				0.196987	0.126379		0.190848	0.113334				0.16587	0.168925		0.217881	0.127549
	0.285249	0.200772		0.341614	0.22624				0.222447	0.0983894		0.230899	0.0961692				0.229221	0.15197		0.230165	0.118095				0.218708	0.199223		0.259537	0.179629
	0.323959	0.215396		0.385971	0.243832				0.248335	0.111733		0.258791	0.116871				0.264683	0.18064		0.267609	0.140493				0.272276	0.230374		0.316093	0.210086
	0.377407	0.230419		0.439229	0.269373				0.282171	0.132879		0.306999	0.141519				0.306242	0.212973		0.30847	0.156705				0.334216	0.260762		0.388325	0.223104
	0.436168	0.242922		0.492045	0.289583				0.324316	0.155791		0.371095	0.164254				0.356798	0.244835		0.367466	0.185345				0.41513	0.295826		0.466843	0.239804
	0.50081	0.249708		0.541788	0.310804				0.372838	0.173401		0.437411	0.194259				0.417949	0.265556		0.446245	0.222992				0.509595	0.328016		0.55523	0.256057
	0.574745	0.255152		0.615241	0.333945				0.425386	0.188899		0.503365	0.221126				0.484986	0.278351		0.530992	0.247897				0.600396	0.345839		0.646507	0.262202
	0.65196	0.255259		0.708655	0.325224				0.487664	0.202999		0.587037	0.240587				0.558901	0.286835		0.614902	0.260158				0.685853	0.340367		0.735789	0.256246
	0.727394	0.251846		0.778034	0.30781				0.555857	0.211985		0.678817	0.243063				0.646068	0.28825		0.707033	0.266986				0.779522	0.31322		0.83251	0.228822
	0.80077	0.245429		0.822516	0.292588				0.618968	0.215463		0.756062	0.231105				0.733276	0.285657		0.798545	0.255472				0.869845	0.285677		0.910894	0.185272
	0.872263	0.230527		0.867792	0.272367				0.680692	0.214249		0.829412	0.223407				0.80706	0.275125		0.868516	0.221584				0.936178	0.260035		0.94573	0.160004
	0.931724	0.215058		0.924227	0.2393				0.744459	0.204414		0.890775	0.203736				0.874749	0.254196		0.923834	0.192315				0.978921	0.238451		0.97564	0.160107
	0.970426	0.200652		0.980711	0.210272				0.809817	0.184731		0.943425	0.180464				0.935502	0.223552		0.970167	0.17011				0.998264	0.205659		1	0.173643
	0.991756	0.183394		1	0.19002				0.866259	0.156522		0.984403	0.162792				0.974917	0.191952		0.995758	0.180257				1	0.175082		0.978438	0.204201
	1	0.167384		0.980979	0.199182				0.90295	0.12867		1	0.147271				0.993366	0.177954		1	0.190351				0.992441	0.165388		0.929228	0.23859
	0.999075	0.160295		0.936401	0.249233				0.930234	0.115971		0.996259	0.166967				1	0.174568		0.987639	0.210909				0.973884	0.179964		0.87024	0.262906
	0.992855	0.157594		0.87479	0.284076				0.960564	0.110215		0.989174	0.19191				0.998052	0.171805		0.955775	0.250496				0.943802	0.203836		0.802393	0.289161
	0.981545	0.162323		0.816413	0.296684				0.98569	0.0996394		0.965297	0.214505				0.987149	0.176892		0.903243	0.287046				0.905948	0.219344		0.730861	0.310054
	0.966093	0.166498		0.770848	0.313833				0.998731	0.0830158		0.916583	0.248838				0.964387	0.184918		0.839547	0.305889				0.861926	0.222689		0.652979	0.2989
	0.948891	0.168013		0.72062	0.32946				1	0.0713652		0.857573	0.26508				0.932357	0.185797		0.770325	0.321192				0.815744	0.217957		0.563638	0.274593
	0.932564	0.169328		0.654992	0.326241				0.992918	0.0644644		0.787306	0.261022				0.89484	0.183655		0.703066	0.32897				0.775496	0.217611		0.489591	0.251446
	0.916562	0.171359		0.586422	0.32258				0.988853	0.0694102		0.707844	0.25964				0.854062	0.183878		0.641614	0.315653				0.746489	0.213198		0.447258	0.226364
	0.898513	0.168305		0.52483	0.314729				0.991046	0.0739546		0.637442	0.271759				0.815428	0.187573		0.574758	0.298494				0.714459	0.195219		0.400585	0.197174
	0.878508	0.162738		0.471047	0.293615				0.991712	0.0717669		0.572573	0.271928				0.782379	0.188228		0.508657	0.286751				0.675111	0.175128		0.336928	0.155664
	0.860573	0.160297		0.42459	0.266308				0.992223	0.0701636		0.50426	0.244574				0.753627	0.182883		0.460035	0.268958				0.645354	0.154194		0.284543	0.119773
	0.849038	0.159153		0.38487	0.240362				0.98997	0.0719686		0.442508	0.219538				0.724998	0.174686		0.414994	0.250978				0.622716	0.131734		0.252483	0.097972
	0.839525	0.155768		0.353803	0.222695				0.984864	0.0733732		0.395752	0.194765				0.696454	0.166509		0.356562	0.230401				0.603626	0.124153		0.23825	0.0940835
	0.82817	0.152285		0.326109	0.203247				0.979759	0.0731126		0.362262	0.171568				0.670812	0.156034		0.302075	0.20815				0.592978	0.127379		0.224361	0.0921584
	0.816482	0.148225		0.299113	0.172434				0.972815	0.069303		0.327821	0.152804				0.651397	0.142003		0.268947	0.179729				0.584709	0.122091		0.197868	0.0656826
	0.80905	0.141437		0.269933	0.14223				0.965006	0.06298		0.285189	0.144995				0.638453	0.132124		0.249412	0.159367				0.576366	0.11994		0.17921	0.0564258
	0.805132	0.138456		0.238458	0.114815				0.963454	0.061716		0.248666	0.141927				0.628195	0.125129		0.227482	0.151753				0.569738	0.124849		0.174338	0.0585991
	0.802139	0.139495		0.213888	0.102327				0.967235	0.0578559		0.230858	0.131133				0.618419	0.118203		0.201196	0.135355				0.563015	0.124178		0.167456	0.063223
	0.799154	0.140227		0.197368	0.100943				0.969836	0.061149		0.221531	0.112562				0.607868	0.114167		0.178917	0.113036				0.559876	0.126254		0.160754	0.0588815
	0.794575	0.144196		0.188281	0.106483				0.971841	0.0623141		0.20815	0.0975513				0.597868	0.10773		0.165786	0.0935075				0.560843	0.130975		0.159179	0.0492702
	0.785698	0.147783		0.187355	0.102974				0.97449	0.0620602		0.195899	0.0906147				0.590678	0.0998035		0.160144	0.0868256				0.557917	0.134462		0.153268	0.0570165
	0.783171	0.150066		0.187573	0.0922758				0.977791	0.0639072		0.188517	0.0837992				0.58376	0.0982599		0.153706	0.0817357				0.55397	0.14054		0.14746	0.0550527
	0.788363	0.148071		0.174728	0.0900311				0.97516	0.0638246		0.180625	0.0777594				0.575365	0.102029		0.140178	0.0874184				0.55404	0.140362		0.143813	0.0498072
	0.789182	0.141426		0.157284	0.0993085				0.972563	0.0649393		0.168961	0.0697642				0.571743	0.101666		0.12818	0.0823137				0.554181	0.134151		0.14086	0.0491554
	0.788737	0.14045		0.162096	0.113395				0.972581	0.0669287		0.160131	0.0615222				0.573954	0.0982586		0.126033	0.0718936				0.552533	0.132049		0.138	0.0562666
	0.788969	0.142512		0.16588	0.117956				0.969733	0.0692024		0.164888	0.0657781				0.573725	0.100021		0.128859	0.0719265				0.550522	0.134588		0.131338	0.057795
	0.788445	0.136646		0.149845	0.102693				0.972481	0.0770291		0.170435	0.0781504				0.570421	0.104712		0.127161	0.0750367				0.548391	0.131611		0.129904	0.0529975
	0.787189	0.131561		0.140627	0.0845271				0.978676	0.0792511		0.164792	0.0752932				0.570278	0.106771		0.117678	0.0720823				0.548762	0.1291		0.131196	0.0508284
	0.785341	0.135895		0.14203	0.0830443				0.982097	0.075818		0.153983	0.0646294				0.572457	0.108612		0.106082	0.0691525				0.549391	0.13396		0.125852	0.0396437
	0.786727	0.146223		0.143508	0.0907123				0.983879	0.0749757		0.143817	0.0574681				0.572378	0.112567		0.101114	0.0662385				0.550276	0.13269		0.123892	0.0493033
	0.791283	0.14868		0.139841	0.0823964				0.979227	0.0769553		0.137636	0.0491761				0.567783	0.113026		0.10648	0.0799914				0.551403	0.12213		0.119954	0.050364
	0.794318	0.144837		0.135892	0.0839708				0.971443	0.0757017		0.139023	0.0607139				0.56031	0.111769		0.113106	0.0763729				0.547283	0.118176		0.108827	0.0477513
	0.792577	0.146548		0.138677	0.0971763				0.973929	0.0718871		0.136423	0.0619016				0.555995	0.111354		0.110356	0.0725929				0.546363	0.119572		0.102274	0.0549
	0.788246	0.147848		0.131472	0.0900921				0.98382	0.0697174		0.130383	0.0563947				0.558636	0.11385		0.101275	0.076674				0.54819	0.113339		0.103652	0.0522745
	0.787671	0.143676		0.128129	0.0761451				0.990423	0.0751293		0.129999	0.0543152				0.564476	0.11473		0.0957327	0.0695153				0.549286	0.106515		0.108297	0.0474805
	0.793791	0.136376		0.14085	0.0903104				0.989774	0.0750753		0.12495	0.0534483				0.56747	0.114586		0.0974299	0.0713411				0.552788	0.105489		0.107869	0.0508944
	0.795876	0.13695		0.136168	0.0903018				0.986636	0.0713806		0.119671	0.0608841				0.565443	0.116053		0.0973677	0.0749975				0.552015	0.112516		0.0999341	0.0558303
	0.790017	0.14098		0.119029	0.0704329				0.98875	0.0718086		0.126672	0.0613824				0.561294	0.117373		0.0933753	0.0660734				0.549696	0.118171		0.0927989	0.052542
	0.784704	0.140623		0.111283	0.0565373				0.993887	0.0761231		0.125765	0.0561769				0.557898	0.115643		0.0952597	0.0595172				0.550265	0.116097		0.094125	0.0440103
	0.786288	0.139009		0.116919	0.0659501				0.993874	0.0809064		0.112262	0.046989				0.556904	0.114229		0.100161	0.0672515				0.550031	0.113724		0.103153	0.0417573
	0.787767	0.139283		0.128873	0.085522				0.991965	0.0835951		0.113408	0.055727				0.557052	0.115632		0.0962171	0.0636263				0.550639	0.116289		0.108338	0.0498887
	0.785855	0.141322		0.13237	0.0814379				0.993545	0.0829185		0.114546	0.0572452				0.555771	0.116577		0.0829466	0.0576504				0.550097	0.119691		0.101458	0.0472049
	0.782241	0.144847		0.122364	0.0720941				0.99549	0.0821598		0.111914	0.0590104				0.553504	0.11523		0.0718007	0.0558907				0.546329	0.118429		0.091563	0.0495599
	0.778824	0.144055		0.115219	0.0689115				0.992283	0.0832463		0.117561	0.0691183				0.554725	0.115137		0.0709117	0.064622				0.544635	0.11314		0.0880268	0.0501912
	0.778544	0.141045		0.120049	0.0748324				0.984989	0.0844529		0.120324	0.0718224				0.559714	0.120259		0.0785244	0.0745391				0.542824	0.108256		0.0873016	0.0521045
	0.780365	0.143798		0.123083	0.0819663				0.979312	0.0838293		0.115975	0.0567005				0.560404	0.122482		0.086118	0.0642541				0.54129	0.110568		0.0843271	0.0441254
	0.781027	0.14513		0.121655	0.086447				0.97702	0.0872244		0.109015	0.0557927				0.554586	0.118745		0.0873307	0.0658118				0.543304	0.113845		0.0824899	0.0476087
	0.782156	0.14403		0.121011	0.0885349				0.976375	0.0901421		0.103395	0.0551065				0.551954	0.11581		0.0832424	0.0713976				0.54388	0.115883		0.0847603	0.0499605
	0.78532	0.142025		0.117794	0.0818662				0.977881	0.0847093		0.101056	0.0568202				0.553252	0.117108		0.0710853	0.0664975				0.542316	0.117369		0.0855221	0.045292
	0.783656	0.136423		0.111751	0.0716403				0.980428	0.0794349		0.101178	0.0612828				0.551594	0.120226		0.0581849	0.0738554				0.545911	0.109972		0.083247	0.0412727
	0.780946	0.140505		0.111024	0.0680353				0.976736	0.0815975		0.106742	0.0712108				0.551306	0.120388		0.0618663	0.0759184				0.555246	0.101764		0.0774778	0.0550382
	0.776188	0.140139		0.116528	0.0756522				0.968848	0.0855391		0.10687	0.0695645				0.554653	0.120365		0.0722185	0.072961				0.55874	0.109899		0.0726287	0.0655519
	0.769737	0.135043		0.113874	0.0889638				0.965605	0.0836173		0.0963545	0.0531917				0.554633	0.120858		0.0707998	0.0787568				0.549679	0.116318		0.0759175	0.0550059
	0.767945	0.132017		0.103796	0.10126				0.965363	0.0774402		0.0925926	0.0519734				0.548384	0.120791		0.0625057	0.0779052				0.541368	0.118562		0.0838311	0.0471287
	0.768023	0.135407		0.107734	0.10754				0.961648	0.0800157		0.0935766	0.0532918				0.538994	0.120241		0.0569641	0.0737938				0.542683	0.119017		0.0838226	0.0488356
	0.768677	0.135928		0.12475	0.107526				0.956396	0.0860826		0.100143	0.0686362				0.531293	0.116704		0.056247	0.0665105				0.542432	0.11913		0.0739266	0.0415832
	0.769331	0.134758		0.132409	0.117061				0.950831	0.0908152		0.105551	0.0722211				0.527284	0.116467		0.0583889	0.0813783				0.540108	0.115456		0.0724325	0.0423336
	0.766295	0.138252		0.126879	0.128222				0.940806	0.0947085		0.103432	0.0597906				0.525447	0.120957		0.0559533	0.0801591				0.537931	0.116812		0.0778338	0.04813
	0.760115	0.146824		0.119943	0.129793				0.930867	0.0950005		0.10044	0.0506865				0.523665	0.123965		0.0510199	0.0672009				0.533846	0.122227		0.0748965	0.050797
	0.756168	0.14863		0.121575	0.128221				0.926495	0.0997843		0.0948903	0.0499401				0.518535	0.124922		0.0525623	0.0587829				0.52935	0.121207		0.0712786	0.0531854
	0.753045	0.146041		0.12819	0.130011				0.921281	0.104973		0.0881982	0.0495569				0.509706	0.123959		0.058544	0.0658567				0.525882	0.116383		0.0704886	0.048686
	0.745449	0.14207		0.125367	0.127746				0.908701	0.10589		0.0872048	0.0467294				0.50102	0.122668		0.0618066	0.0624276				0.523392	0.116123		0.070722	0.0377799
	0.728615	0.141485		0.119017	0.121715				0.894158	0.105251		0.0887265	0.0504811				0.494824	0.122609		0.062473	0.0612853				0.517553	0.119712		0.070642	0.0336808
	0.711878	0.145634		0.121992	0.121278				0.885349	0.115854		0.0839551	0.0518481				0.490112	0.124001		0.0620449	0.0579872				0.508328	0.121054		0.0697661	0.0422273
	0.708609	0.155181		0.121759	0.12222				0.874139	0.124494		0.0805825	0.0516826				0.483454	0.12205		0.0612205	0.062315				0.502957	0.119713		0.0727615	0.0441231
	0.698983	0.159365		0.111679	0.11876				0.854411	0.119969		0.0836193	0.052107				0.472871	0.121758		0.0614888	0.0692075				0.495455	0.118487		0.0744414	0.0437543
	0.678958	0.148934		0.106451	0.113563				0.832433	0.11914		0.0795585	0.056907				0.46116	0.124342		0.0629477	0.075455				0.484271	0.126407		0.0696983	0.0462446
	0.667118	0.145477		0.104786	0.103722				0.813547	0.134202		0.0732762	0.0452257				0.446621	0.128462		0.0632767	0.0754442				0.482905	0.136244		0.0629066	0.0449739
	0.653737	0.152749		0.103087	0.0964774				0.790678	0.150803		0.0765125	0.0455103				0.42667	0.129502		0.058376	0.0670356				0.480658	0.134512		0.0612368	0.0438327
	0.627978	0.153739		0.109771	0.107578				0.764191	0.158908		0.0775353	0.0482434				0.409037	0.127447		0.0503683	0.0651246				0.466511	0.133234		0.0657772	0.0443786
	0.600857	0.154856		0.117421	0.104669				0.741882	0.167722		0.0724738	0.0525456				0.396729	0.124712		0.046639	0.0692949				0.452472	0.13986		0.0656289	0.0362993
	0.576047	0.158798		0.109935	0.0879924				0.712363	0.174832		0.0646873	0.0542653				0.379917	0.124352		0.049705	0.0818905				0.438886	0.147911		0.057176	0.0467051
	0.548749	0.164188		0.0949707	0.0687362				0.670317	0.173277		0.0593623	0.0527071				0.355486	0.127811		0.0519973	0.0876987				0.418982	0.152543		0.0531813	0.04778
	0.521389	0.170331		0.0884065	0.0761045				0.633147	0.185763		0.064325	0.058394				0.330903	0.135309		0.0511486	0.0652502				0.40015	0.165972		0.0563062	0.0451952
	0.492204	0.177897		0.0886251	0.092307				0.595306	0.201999		0.0736337	0.0673292				0.308581	0.140133		0.0538522	0.0614093				0.383409	0.175622		0.0600293	0.0447902
	0.454226	0.184156		0.0841616	0.0809503				0.552503	0.211109		0.0694271	0.0633832				0.28546	0.1372		0.0524226	0.053851				0.364006	0.176873		0.0588899	0.0512243
	0.413537	0.186321		0.077265	0.0780179				0.516214	0.219158		0.0608941	0.0534512				0.261333	0.131417		0.0428175	0.0670902				0.33929	0.179804		0.0499337	0.0539534
	0.379805	0.188365		0.0772704	0.073444				0.486994	0.226231		0.0595931	0.049583				0.238787	0.128997		0.0390804	0.0722322				0.312304	0.193469		0.0450641	0.0527272
	0.355667	0.188279		0.0810654	0.0703009				0.45455	0.234645		0.052406	0.0475377				0.220185	0.132914		0.0422378	0.0664623				0.292901	0.207729		0.047106	0.0453014
	0.333398	0.188188		0.0816095	0.0732033				0.413085	0.235407		0.046128	0.0573498				0.204668	0.131503		0.0396434	0.0598041				0.274138	0.212942		0.0433899	0.0438637
	0.303869	0.181994		0.0760153	0.0809891				0.376352	0.231817		0.0519675	0.0636891				0.187839	0.121682		0.0315084	0.0579168				0.249475	0.213988		0.034222	0.0517168
	0.273543	0.174373		0.0701078	0.0802682				0.34955	0.228579		0.0602092	0.0661928				0.169811	0.113988		0.0268654	0.0626433				0.226878	0.218173		0.0276663	0.0483662
	0.247796	0.165015		0.0728171	0.074584				0.31825	0.218526		0.0562642	0.0654019				0.155222	0.109993		0.0275187	0.0534373				0.206613	0.221949		0.0292345	0.0404058
	0.22914	0.15556		0.0784847	0.0765281				0.290555	0.212761		0.0477602	0.0559524				0.144796	0.106037		0.0295172	0.0532314				0.186419	0.221197		0.0315078	0.0482813
	0.217799	0.154509		0.0806458	0.0820184				0.275083	0.215267		0.0459949	0.0481173				0.135096	0.102309		0.0288127	0.0603419				0.170867	0.219699		0.0259095	0.0515223
	0.202969	0.155009		0.0807332	0.0826294				0.260395	0.213348		0.0462886	0.0429989				0.126566	0.0985511		0.0240706	0.0560843				0.156676	0.219104		0.0203661	0.0491634

## Sheet: 2d
							UNIPOLAR													BIPOLAR
				FRAP				FLIP				cyto FRAP					FRAP					FLIM
			avg	stdev			avg	stdev			avg	stdev					avg	stdev				avg	stdev
			1	1.44378e-07			1	5.22034e-08			1	0.000294296					1	7.15026e-08				1	6.42432e-08
			1.0085	0.02763			0.999186	0.0241602			0.99889	0.0313642					1.00911	0.0164363				1.00766	0.0247461
			1.01284	0.01917			1.00468	0.02016			1.00198	0.0283963					0.994593	0.01787				0.99445	0.0231411
			1.01763	0.0247155			1.00618	0.0270612			0.993249	0.0467893					1.0124	0.0268346				1.01056	0.0410379
			1.01349	0.0205828			1.00085	0.0210637			1.01915	0.0395352					1.00365	0.016359				1.00582	0.0298792
			1.00782	0.0246754			0.995167	0.023851			1.02338	0.0346189					1.01874	0.0185893				1.01107	0.0330095
			1.02173	0.0339958			1.00121	0.0247851			1.00414	0.0358608					1.00063	0.00926385				1.00485	0.0146253
			1.0046	0.0354245			1.00558	0.0287149			0.99079	0.0393838					1.01574	0.0230866				1.01845	0.0272632
			1.01256	0.0258459			0.995279	0.0234603			1.01303	0.0196906					1.0002	0.0221334				1.00583	0.0281094
			1.0072	0.035203			1.00283	0.0291478			1.00435	0.0279605					1.00584	0.0244658				1.0072	0.0271691
			0.998895	0.0355063			0.997432	0.0289478			1.00009	0.0327682					1.00546	0.0224607				1.00509	0.0192535
			1.01011	0.0281969			1.00447	0.0386188			1.01739	0.0453887					1.01331	0.0237802				1.01496	0.0346852
			1.01012	0.0273349			1.00034	0.0229213			0.994057	0.0252838					0.987698	0.01201				0.985631	0.0278088
			1.00676	0.0215929			0.995163	0.0314507			1.00998	0.0391216					1.0054	0.0141991				1.00305	0.0310689
			1.00524	0.0199667			1.006	0.0293064			0.988719	0.0339241					0.978348	0.0176969				0.979243	0.0255711
			1.00287	0.0192634			1.00396	0.0217434			0.993283	0.0243666					1.01236	0.0220834				1.00706	0.0268364
			1.00456	0.0308889			0.997298	0.0323735			0.98846	0.032359					1.00545	0.0135414				0.999834	0.0156106
			1.01083	0.033232			1.00375	0.0346268			0.985174	0.0379472					1.01335	0.0239393				1.01234	0.0123565
			1.00374	0.0239298			1.00202	0.0300804			0.989849	0.0456207					1.00821	0.0155298				1.01259	0.0181627
			1.00104	0.0452715			0.99248	0.0323741			0.97677	0.02921					1.00237	0.0336099				0.989292	0.0214585
			0.0157845	0.0107413			1.00727	0.035722			0.0376893	0.0273676					0.0294025	0.0139435				1.0314	0.0269349
			0.0379061	0.0216192			0.983376	0.0406638			0.117686	0.0946161					0.0417237	0.0214886				1.02069	0.0341439
			0.0688692	0.0361217			0.946807	0.0559027			0.175706	0.0996896					0.0684267	0.0308419				0.998642	0.0446879
			0.105663	0.0500168			0.910756	0.0729014			0.237192	0.118985					0.0977538	0.0385445				1.01038	0.0373321
			0.133056	0.0616255			0.881621	0.0757185			0.284414	0.123407					0.125064	0.0468351				0.996789	0.0377645
			0.16524	0.0703922			0.85705	0.0892677			0.323684	0.12027					0.15202	0.0511318				0.994548	0.0387971
			0.195291	0.0786762			0.845301	0.0865469			0.355753	0.12528					0.178181	0.0591326				0.993576	0.0385365
			0.220719	0.0839818			0.830007	0.0988216			0.384521	0.125203					0.200378	0.0633146				0.990333	0.0393358
			0.246625	0.0885989			0.810832	0.0945541			0.416328	0.129283					0.224009	0.0665028				0.988599	0.0468692
			0.270382	0.093692			0.798605	0.101012			0.437002	0.131461					0.240755	0.0639401				0.974958	0.038579
			0.291078	0.0949873			0.783887	0.100983			0.454718	0.126939					0.265481	0.0711413				0.976701	0.0525194
			0.313475	0.0976129			0.766877	0.107579			0.470511	0.132631					0.281804	0.0688493				0.977675	0.0473951
			0.323923	0.0937325			0.75522	0.106718			0.488567	0.130364					0.301096	0.0724122				0.975076	0.0663737
			0.346162	0.100359			0.748494	0.106139			0.497131	0.136997					0.313814	0.0700175				0.964568	0.0613794
			0.362569	0.101012			0.736159	0.107844			0.517052	0.132762					0.327256	0.0745602				0.960021	0.0629316
			0.381438	0.104076			0.726774	0.105308			0.533034	0.132607					0.341334	0.0751988				0.968571	0.0688449
			0.392144	0.103382			0.713993	0.0986829			0.542372	0.138327					0.354539	0.0755355				0.964984	0.0607294
			0.404257	0.10468			0.705066	0.0974326			0.542579	0.129019					0.368528	0.0776569				0.967733	0.0765084
			0.407326	0.100551			0.697902	0.10228			0.558305	0.138524					0.378278	0.0765808				0.954575	0.0854811
			0.420488	0.0974759			0.68986	0.106105			0.553172	0.119318					0.386385	0.0728888				0.949916	0.0769078
			0.432179	0.0991504			0.681104	0.100121			0.576864	0.131053					0.39663	0.0744592				0.944505	0.0867605
			0.451983	0.107019			0.683332	0.101241			0.574336	0.132429					0.406538	0.0765694				0.937837	0.0895456
			0.459318	0.103948			0.673862	0.108053			0.57507	0.126226					0.420213	0.0794965				0.941647	0.0902736
			0.468425	0.1041			0.676596	0.0950346			0.578152	0.12379					0.424393	0.0722497				0.937591	0.0986386
			0.469322	0.0975351			0.667518	0.0929966			0.588948	0.117922					0.431578	0.0778415				0.9373	0.0983947
			0.473586	0.0955956			0.658478	0.101316			0.592389	0.117565					0.436779	0.0754252				0.927942	0.0992114
			0.475804	0.0922431			0.652606	0.0946861			0.602889	0.120747					0.448389	0.0787155				0.944397	0.105918
			0.484031	0.0934974			0.652791	0.0983979			0.593985	0.111426					0.45154	0.0782553				0.933218	0.109542
			0.494908	0.0957258			0.65011	0.0985868			0.607978	0.12153					0.464678	0.081513				0.927522	0.107894
			0.502401	0.09622			0.64422	0.0901033			0.608567	0.120839					0.468232	0.0793108				0.925983	0.109337
			0.498619	0.0893589			0.627688	0.0808508			0.598998	0.120989					0.484184	0.0866056				0.943827	0.116983
			0.505718	0.0967602			0.630868	0.0882657			0.612544	0.126655					0.486065	0.0778737				0.927775	0.109682
			0.509358	0.0947186			0.629407	0.0880414			0.603801	0.122826					0.496809	0.0834477				0.93047	0.117672
			0.510831	0.0864798			0.629935	0.0886998			0.613007	0.141213					0.495363	0.0814957				0.912424	0.115956
			0.514918	0.0886215			0.618343	0.0918313			0.616897	0.107991					0.501261	0.0859811				0.921865	0.122828
			0.519694	0.0921682			0.616878	0.0882714			0.631887	0.133799					0.503358	0.0837032				0.91435	0.121121
			0.525418	0.0896442			0.611734	0.0860926			0.625551	0.126257					0.508003	0.0841876				0.916851	0.132995
			0.532011	0.0890729			0.621679	0.0889231			0.618108	0.119233					0.521933	0.093931				0.917175	0.121868
			0.536757	0.0848432			0.614261	0.0894184			0.62377	0.123262					0.519137	0.0823854				0.912101	0.125297
			0.534259	0.0875114			0.613885	0.0869789			0.624359	0.113951					0.526898	0.0855297				0.915622	0.12435
			0.538792	0.0890482			0.606218	0.0842373			0.637473	0.120682					0.530567	0.0825979				0.917794	0.123102
			0.535677	0.0803847			0.610181	0.0840736			0.632339	0.114225					0.534154	0.0830262				0.908557	0.129059
			0.537927	0.0885259			0.604058	0.083129			0.641421	0.112489					0.545776	0.0812553				0.901828	0.128819
			0.541351	0.091561			0.601848	0.0852592			0.634224	0.113463					0.55116	0.0832894				0.909995	0.1274
			0.544486	0.0883739			0.606797	0.0826593			0.65221	0.12587					0.554234	0.0868743				0.898883	0.129645
			0.549665	0.0911002			0.599154	0.0856645			0.637624	0.119325					0.563881	0.0839301				0.902016	0.128608
			0.55327	0.0909523			0.60165	0.0862661			0.637026	0.129493					0.554021	0.083332				0.896368	0.125514
			0.557272	0.0915602			0.601532	0.0855839			0.64072	0.126457					0.560005	0.0838328				0.8923	0.126024
			0.555841	0.0812024			0.597806	0.0836735			0.636395	0.122845					0.558978	0.0831676				0.889132	0.130103
			0.557882	0.0876389			0.598524	0.0875431			0.641807	0.127141					0.558845	0.0833799				0.87329	0.127393
			0.564718	0.0898077			0.595745	0.0838375			0.638136	0.118598					0.558794	0.0819191				0.869615	0.133623
			0.571781	0.0954034			0.599956	0.0861498			0.649762	0.120073					0.573814	0.0893972				0.88987	0.140538
			0.571332	0.0967651			0.60174	0.0863864			0.646782	0.128179					0.567954	0.0858478				0.870662	0.133695
			0.569264	0.0960098			0.595202	0.0853531			0.643985	0.115445					0.576677	0.0868171				0.874472	0.135668
			0.572645	0.101098			0.593143	0.0876527			0.644976	0.121621					0.579248	0.0862706				0.876459	0.134915
			0.589916	0.105202			0.601287	0.0945551			0.664333	0.118664					0.579963	0.0834283				0.869095	0.128448
			0.582133	0.0928451			0.593564	0.0844529			0.640503	0.113082					0.590827	0.0827644				0.860856	0.128102
			0.577968	0.0883312			0.586535	0.0818557			0.651943	0.117978					0.595316	0.0861291				0.865338	0.129388
			0.581687	0.0937228			0.592662	0.0843027			0.636594	0.112029					0.588533	0.0738773				0.859689	0.11693
			0.574203	0.0893944			0.590775	0.0886845			0.642084	0.112095					0.592942	0.0804769				0.863069	0.136552
			0.583518	0.0926794			0.58702	0.0771056			0.645094	0.121796					0.601108	0.083663				0.868283	0.126973
			0.578022	0.0915091			0.58704	0.0735115			0.647657	0.115434					0.601867	0.0876371				0.859934	0.127494
			0.582212	0.0913482			0.586333	0.0806515			0.644877	0.116899					0.588962	0.0790487				0.845377	0.130232
			0.579236	0.0925283			0.59234	0.0821258			0.635511	0.117112					0.592486	0.0781521				0.842894	0.132857
			0.576265	0.0926477			0.583722	0.0808175			0.633959	0.124946					0.598804	0.0778545				0.851451	0.135281
			0.595401	0.097765			0.584298	0.0798819			0.645331	0.122319					0.601938	0.086873				0.847461	0.136727
			0.581459	0.0970966			0.584841	0.0836244			0.653653	0.11309					0.597129	0.0762828				0.828636	0.13242
			0.585322	0.0970315			0.579283	0.0802826			0.632291	0.110034					0.609121	0.0787824				0.846588	0.136637
			0.577005	0.0905958			0.57871	0.0817842			0.636967	0.113612					0.602796	0.0766737				0.833122	0.134925
			0.585295	0.0937415			0.582883	0.0822778			0.636579	0.125668					0.606324	0.0827982				0.828871	0.144157
			0.585622	0.0908431			0.577185	0.0787481			0.63734	0.118661					0.606195	0.0873888				0.822283	0.135188
			0.586137	0.0954309			0.579951	0.0832747			0.652497	0.126248					0.618789	0.094013				0.833781	0.132973
			0.576247	0.0908361			0.575604	0.0803566			0.637135	0.114814					0.6164	0.0907685				0.830175	0.124163
			0.580012	0.0953934			0.582052	0.0816885			0.644923	0.111431					0.627603	0.0906698				0.84427	0.136405
			0.584935	0.0913191			0.578746	0.0754554			0.632706	0.113254					0.622268	0.0875117				0.840526	0.140183
			0.582847	0.0867432			0.5826	0.0803608			0.635541	0.114314					0.622297	0.0864568				0.837172	0.133134
			0.582622	0.0864998			0.581628	0.0823182			0.644061	0.118273					0.62394	0.0885601				0.824973	0.126494
			0.586366	0.09122			0.580129	0.0791404			0.6407	0.106127					0.618099	0.0854651				0.820929	0.139444
			0.587143	0.100193			0.575899	0.0789425			0.647706	0.125861					0.620111	0.0912995				0.817828	0.140035
			0.596161	0.101779			0.574804	0.0791119			0.643113	0.131167					0.636642	0.0959731				0.837273	0.145567
			0.59286	0.0978704			0.579158	0.0780624			0.64824	0.1349					0.626964	0.0878803				0.823528	0.137625
			0.594313	0.106146			0.572497	0.079389			0.653401	0.123246					0.632158	0.0884632				0.826887	0.136843
			0.59056	0.0962288			0.572104	0.0752024			0.63679	0.118682					0.627289	0.0877847				0.822661	0.134246
			0.585737	0.101374			0.578333	0.0822731			0.64519	0.113262					0.629441	0.086578				0.824549	0.13929
			0.596334	0.0970427			0.581315	0.0772512			0.637852	0.121477					0.627305	0.0901268				0.816082	0.139564
			0.609117	0.0990824			0.588656	0.0884081			0.644614	0.115906					0.652026	0.0971743				0.839277	0.134776
			0.595432	0.0945127			0.580629	0.0793149			0.654565	0.122842					0.643169	0.0888874				0.827034	0.133457
			0.597566	0.0952711			0.577133	0.0816204			0.646336	0.113571					0.655426	0.0958447				0.839184	0.134944
			0.584243	0.103028			0.564238	0.0849993			0.649195	0.115302					0.635499	0.0850648				0.821514	0.137091
			0.595134	0.0964375			0.579869	0.0819059			0.64384	0.116226					0.654155	0.0981949				0.831007	0.136195
			0.588775	0.0889869			0.573165	0.0847982			0.628835	0.109959					0.638245	0.0898322				0.816742	0.137456
			0.597531	0.103939			0.576842	0.0844072			0.648111	0.111386					0.654154	0.0890821				0.825946	0.135712
			0.597645	0.0977057			0.576094	0.0833951			0.645244	0.110611					0.64477	0.0846416				0.812251	0.129909
			0.59695	0.0953499			0.579724	0.0875299			0.637765	0.117201					0.647394	0.088845				0.819721	0.130716
			0.592023	0.089662			0.574673	0.0804272			0.65178	0.124779					0.639746	0.0819394				0.810487	0.12917
			0.591179	0.0856973			0.573517	0.083315			0.645945	0.113664					0.650428	0.0928121				0.812469	0.135761
			0.594737	0.0901827			0.567681	0.0775053			0.647566	0.12566					0.644582	0.0819193				0.812281	0.131504
			0.593106	0.0916449			0.570788	0.0806172			0.638885	0.126264					0.660416	0.0856104				0.828334	0.135617
			0.601071	0.0998275			0.576036	0.0759954			0.652358	0.112176					0.653911	0.0908095				0.815551	0.133929
			0.599198	0.100127			0.575694	0.0794304			0.649816	0.115085					0.658678	0.0830926				0.809849	0.123355
			0.592161	0.093291			0.571026	0.0775936			0.653666	0.10544					0.643006	0.0836702				0.795177	0.127985
			0.591593	0.0977771			0.572659	0.0800748			0.646222	0.112041					0.656243	0.0965619				0.807	0.131712
			0.589195	0.0963385			0.568557	0.0823549			0.662851	0.119796					0.663317	0.0906449				0.814388	0.134393
			0.588266	0.0929695			0.575002	0.0842106			0.648644	0.109473					0.665111	0.091295				0.803845	0.12921
			0.591594	0.0909817			0.572639	0.0749513			0.656446	0.109835					0.651152	0.0843611				0.800756	0.12337
			0.590896	0.0858633			0.574839	0.0807996			0.650413	0.116089					0.663482	0.0922441				0.804384	0.120037
			0.595436	0.088373			0.578033	0.0796343			0.637278	0.109641					0.654607	0.0852205				0.794904	0.126166
			0.599534	0.097053			0.573887	0.0747518			0.638909	0.111546					0.660345	0.085109				0.799736	0.124422
			0.599851	0.0858883			0.57918	0.0750536			0.640278	0.111269					0.654749	0.0810479				0.78746	0.126193
			0.595802	0.0881224			0.573737	0.0783324			0.637617	0.118362					0.674919	0.0950876				0.808822	0.128724
			0.592168	0.0936685			0.573118	0.0742846			0.643582	0.110967					0.662339	0.090733				0.798246	0.131269
			0.591122	0.0954556			0.572263	0.0746364			0.636268	0.119485					0.663479	0.100004				0.794605	0.128087
			0.600497	0.0973653			0.568906	0.0781961			0.647047	0.112969					0.668749	0.0928748				0.801995	0.123507
			0.587697	0.0907963			0.565394	0.0793062			0.651213	0.120696					0.665789	0.0892769				0.802643	0.126803
			0.592869	0.095114			0.571546	0.0816233			0.646791	0.104815					0.658711	0.0844118				0.782312	0.124761
			0.580034	0.0815048			0.566273	0.0760528			0.642113	0.11773					0.676896	0.0953809				0.80718	0.12351
			0.589665	0.091074			0.56635	0.0820931			0.656021	0.117807					0.67323	0.0893453				0.798175	0.123107
			0.587141	0.0962015			0.569398	0.0799062			0.643637	0.118295					0.681186	0.0951786				0.810303	0.124588
			0.591446	0.0876916			0.567817	0.0735452			0.642076	0.111724					0.675291	0.0870056				0.795074	0.121838
			0.590377	0.0999667			0.569343	0.0773744			0.634738	0.111216					0.676355	0.0815098				0.807104	0.124811
											0.642308	0.108968					0.670437	0.0863973				0.794466	0.122581

## Sheet: 3a
Δ HN (ppm) NMR data
50 uM PopZ (no CpdR)					50 uM PopZ 750 uM CpdR
									std Deviation of CS Pert	0.0136028
Residue Number	Assignment	15N Chemical shift	1H Chemical Shift		Assignment	15N	1H		CS Pert
0
1
2	S2N-H	121.531	8.353		S2N-H	121.53	8.354		0.00107238	-0.0125304
3	D3N-HN	121.801	8.498		D3N-HN	121.817	8.499		0.00627694	-0.00732587
4	Q4N-H	120.366	8.286		Q4N-H	120.388	8.287		0.00857904	-0.00502377
5	S5N-H	116.966	8.365		S5N-H	116.945	8.365		0.00813327	-0.00546955
6	Q6N-H	121.905	8.354		Q6N-H	121.884	8.353		0.00819451	-0.0054083
7	E7N-H	123.488	8.337		E7N-H	123.454	8.336		0.0132061	-0.000396754
8
9	T9N-H	113.677	8.386		T9N-H	113.61	8.385		0.0259682	0.0123654
10	M10N-H	121.466	8.652		M10N-H	121.404	8.659		0.025012	0.0114092
11	E11N-H	119.701	8.548		E11N-H	119.607	8.551		0.0365294	0.0229266
12	E12N-H	121.268	8.043		E12N-H	121.226	8.031		0.0202139	0.00661104
13	I13N-H	122.423	8.212		I13N-H	122.396	8.208		0.011196	-0.00240683
14	L14N-H	122.571	8.297		L14N-H	122.451	8.308		0.0477598	0.034157
15	A15N-H	121.923	7.973		A15N-H	121.891	7.969		0.0130231	-0.000579757
16	S16N-H	113.67	7.934		S16N-H	113.687	7.931		0.00723533	-0.00636748
17	I17N-H	121.551	7.764		I17N-H	121.515	7.764		0.0139427	0.000339927
18	R18N-H	123.164	8.082		R18N-H	122.993	8.078		0.0663487	0.0527459
19	R19N-H	122.054	8.121		R19N-H	121.902	8.108		0.0602876	0.0466848
20	I20N-H	122.591	8.151		I20N-H	122.439	8.137		0.0605112	0.0469083
21	I21N-H	125.14	8.241		I21N-H	125.29	8.201		0.0705337	0.0569309
22	S22N-H	119.989	8.373		S22N-H	119.904	8.36		0.0353942	0.0217914
23	E23N-H	123.286	8.552		E23N-H	123.229	8.541		0.0246648	0.0110619
24	D24N-H	120.478	8.253		D24N-H	120.471	8.251		0.00336898	-0.0102338
25	D25N-H	120.491	8.121		D25N-H	120.476	8.122		0.00589491	-0.0077079
26	A26N-H	125.215	8.074		A26N-H	125.194	8.073		0.00819451	-0.0054083
27
28
29	E29N-H	121.52	8.325		E29N-H	121.499	8.323		0.00837556	-0.00522725
30
31	A31N-H	124.708	8.394		A31N-H	124.686	8.394		0.00852056	-0.00508225
32	A32N-H	123.899	8.289		A32N-H	123.899	8.289		0	-0.0136028
33	E33N-H	120.328	8.347		E33N-H	120.308	8.345		0.008	-0.00560281
34	A34N-H	125.669	8.279		A34N-H	125.648	8.277		0.00837556	-0.00522725
35	A35N-H	125.155	8.253		A35N-H	125.123	8.251		0.0125539	-0.00104893
36
37
38
39
40
41
42
43
44
45
46
47	V47N-H	120.578	8.191		V47N-H	120.578	8.191		0	-0.0136028
48	S48N-H	119.413	8.248		S48N-H	119.4	8.247		0.00513323	-0.00846959
49	F49N-H	122.908	8.397		F49N-H	122.882	8.394		0.0105071	-0.00309567
50	D50N-H	121.821	8.301		D50N-H	121.776	8.3		0.0174571	0.00385428
51	D51N-H	120.556	8.183		D51N-H	120.556	8.183		0	-0.0136028
52	E52N-H	121.125	8.263		E52N-H	121.092	8.261		0.0129364	-0.00066643
53	V53N-H	122.348	8.181		V53N-H	122.278	8.177		0.0274044	0.0138016
54	L54N-H	126.787	8.273		L54N-H	126.739	8.269		0.0190158	0.00541297
55	E55N-H	122.38	8.334		E55N-H	122.334	8.331		0.0180665	0.00446373
56	L56N-H	124.231	8.308		L56N-H	124.177	8.307		0.020938	0.00733519
57	T57N-H	115.297	8.128		T57N-H	115.256	8.124		0.0163753	0.00277247
58	D58N-H	124.267	8.297		D58N-H	124.222	8.296		0.0174571	0.00385428
59
60	I60N-H	121.213	8.207		I60N-H	121.173	8.205		0.0156205	0.00201769
61	A61N-H	130.016	8.327		A61N-H	129.99	8.323		0.0108351	-0.00276769
62
63
64
65	E65N-H	121.483	8.424		E65N-H	121.463	8.424		0.00774597	-0.00585685
66	L66N-H	125.393	8.331		L66N-H	125.377	8.329		0.00651153	-0.00709128
67
68
69	L69N-H	122.573	8.296		L69N-H	122.573	8.294		0.002	-0.0116028
70	E70N-H	121.909	8.446		E70N-H	121.881	8.446		0.0108444	-0.00275846
71	T71N-H	115.924	8.224		T71N-H	115.902	8.222		0.00875214	-0.00485067
72	V72N-H	122.778	8.209		V72N-H	122.747	8.203		0.013422	-0.000180816
73	G73N-H	112.344	8.409		G73N-H	112.331	8.408		0.00513323	-0.00846959
74	D74N-H	120.698	8.231		D74N-H	120.704	8.23		0.00252982	-0.011073
75	I75N-H	120.107	8.055		I75N-H	120.078	8.053		0.0114083	-0.00219448
76	D76N-H	124.224	8.387		D76N-H	124.224	8.387		0	-0.0136028
77	V77N-H	120.064	7.943		V77N-H	120.038	7.94		0.0105071	-0.00309567
78	Y78N-H	124.75	8.317		Y78N-H	124.713	8.313		0.0148778	0.00127502
79	S79N-H	121.185	7.961		S79N-H	121.159	7.959		0.0102665	-0.00333636
80
81
82
83
84	E84N-H	120.948	8.56		E84N-H	120.926	8.559		0.00857904	-0.00502377
85	S85N-H	116.925	8.301		S85N-H	116.906	8.299		0.00762561	-0.0059772
86	E86N-H	123.775	8.363		E86N-H	123.777	8.357		0.00604979	-0.00755302
87
88	A88N-H	124.158	8.381		A88N-H	124.158	8.381		0	-0.0136028
89	Y89N-H	120.641	8.183		Y89N-H	120.641	8.183		0	-0.0136028
90	T90N-H	121.983	7.877		T90N-H	121.965	7.878		0.00704273	-0.00656009
91
92
93
94	A94N-H	124.375	8.298		A94N-H	124.362	8.299		0.00513323	-0.00846959
95	A95N-H	124.843	8.209		A95N-H	124.848	8.209		0.00193649	-0.0116663
96
97	V97N-H	120.034	8.079		V97N-H	120.034	8.079		0	-0.0136028
98	F98N-H	123.895	8.28		F98N-H	123.895	8.28		0	-0.0136028
99	D99N-H	122.469	8.383		D99N-H	122.469	8.383		0	-0.0136028
100	R100N-H	121.139	8.174		R100N-H	121.13	8.174		0.00348569	-0.0101171
101	D101N-H	121.426	8.411		D101N-H	121.439	8.415		0.0064304	-0.00717242
102	E102N-H	121.442	8.3		E102N-H	121.442	8.3		0	-0.0136028
103	V103N-H	120.87	8.084		V103N-H	120.858	8.081		0.00553173	-0.00807109
104	A104N-H	126.848	8.197		A104N-H	126.814	8.195		0.0133192	-0.000283654
105	E105N-H	119.609	8.276		E105N-H	119.589	8.273		0.00830662	-0.00529619
106	Q106N-H	120.515	8.259		Q106N-H	120.515	8.259		0	-0.0136028
107	L107N-H	122.877	8.191		L107N-H	122.834	8.188		0.0169219	0.00331907
108	V108N-H	120.509	8.006		V108N-H	120.484	8.003		0.0101366	-0.00346625
109	G109N-H	112.344	8.409		G109N-H	112.331	8.408		0.00513323	-0.00846959
110	V110N-H	119.231	7.945		V110N-H	119.228	7.944		0.00153297	-0.0120698
111	S111N-H	119.34	8.412		S111N-H	119.332	8.413		0.00325576	-0.010347
112	A112N-H	126.188	8.383		A112N-H	126.18	8.384		0.00325576	-0.010347
113	A113N-H	122.515	8.24		A113N-H	122.486	8.239		0.0112761	-0.00232673
114	S114N-H	114.657	8.122		S114N-H	114.663	8.122		0.00232379	-0.011279
115	A115N-H	125.853	8.229		A115N-H	125.852	8.23		0.00107238	-0.0125304
116	A116N-H	122.373	8.1		A116N-H	122.364	8.099		0.00362629	-0.00997652
117	A117N-H	122.325	8.086		A117N-H	122.308	8.087		0.00665958	-0.00694323
118	S118N-H	114.17	8.076		S118N-H	114.162	8.076		0.00309839	-0.0105044
119	A119N-H	125.434	8.137		A119N-H	125.433	8.136		0.00107238	-0.0125304
120	F120N-H	118.649	8.097		F120N-H	118.624	8.097		0.00968246	-0.00392035
121	G121N-H	110.15	8.209		G121N-H	110.128	8.209		0.00852056	-0.00508225
122	S122N-H	115.552	8.134		S122N-H	115.555	8.14		0.00611146	-0.00749135
123	L123N-H	123.863	8.297		L123N-H	123.863	8.297		0	-0.0136028
124	S124N-H	115.924	8.224		S124N-H	115.92	8.231		0.00716938	-0.00643343
125	S125N-H	117.662	8.218		S125N-H	117.673	8.223		0.00656887	-0.00703395
126	A126N-H	125.39	8.165		A126N-H	125.408	8.163		0.00725259	-0.00635023
127	L127N-H	119.756	7.925		L127N-H	119.743	7.926		0.00513323	-0.00846959
128	L128N-H	122.019	7.942		L128N-H	122.015	7.94		0.00252982	-0.011073
129	M129N-H	122.154	8.144		M129N-H	122.139	8.143		0.00589491	-0.0077079
130
131	K131N-H	121.77	8.485		K131N-H	121.802	8.488		0.0127515	-0.000851343
132
133	G133N-H	108.813	8.317		G133N-H	108.823	8.32		0.00489898	-0.00870383
134	L134N-H	121.11	8.077		L134N-H	121.121	8.075		0.00470638	-0.00889643

## Sheet: 3b
			CpdR-YFP								CpdR-YFP+ AcP								CpdRD51A-YFP									CpdRD51A-YFP+AcP
	Replicate 1
	Replicate 2
		Replicate3

## Sheet: 3c
											Note: lanes outlined in red are chosen for figure
								See Also Supp 1c

[truncated: 18 more sheets: 3d, 4d, 5b, 5c, 6a, 6b; Supp8a, 8b; SuppT3, 6c; Supp8c; SuppT4, Supp 1a, Supp 1b, Supp 1c, Supp 2a, Supp 2b, Supp 2d, Supp 3a, Supp 4b, Supp 5a, Supp 5c, Supp 6a, Supp 7a]
